# Supplementary material for: Large Evolutionary Rate Heterogeneity among and within HIV-1 Subtypes and CRFs
Source: Viruses. 2021 Aug 26;13(9):1689. doi: 10.3390/v13091689 (PMC8473000; doi:10.3390/v13091689)
Supplement: Supplementary file 1 [file viruses-13-01689-s001.zip]

Archive with 5 entries (5 files):
- FigureS1.png
- FigureS2.png
- FigureS3.png
- FigureS4.png
- TableS1.xlsx
