# Supplementary material for: Large Evolutionary Rate Heterogeneity among and within HIV-1 Subtypes and CRFs
Source: Viruses. 2021 Aug 26;13(9):1689. doi: 10.3390/v13091689 (PMC8473000; doi:10.3390/v13091689)
Supplement: Supplementary file 1 [file viruses-13-01689-s001.zip › TableS1.xlsx]

## Sheet: TableS1
Gene	Subtype/CRF	Tree #	Rate	Lower 95% CI	Upper 95% CI	R-squared	Slope	Corr
env	01_AE	76	4.3294	3.5173	5.4881	0.5422	3.5744	0.736342
env	01_AE	13	3.4808	2.9669	4.505	0.4905	3.1855	0.700357
env	01_AE	33	3.4913	2.8853	4.7691	0.4891	3.1677	0.699357
env	01_AE	46	3.2489	2.6366	4.2229	0.4808	3.4673	0.693397
env	01_AE	95	3.2424	2.6787	4.2869	0.4515	3.3678	0.671937
env	01_AE	43	3.4095	2.6544	4.3779	0.4514	3.3801	0.671863
env	01_AE	52	3.2863	2.4141	4.3291	0.4509	3.3645	0.671491
env	01_AE	11	3.5419	2.9106	4.7001	0.4437	3.0167	0.666108
env	01_AE	77	2.4884	1.6696	3.6704	0.4405	2.9123	0.663702
env	01_AE	91	3.1153	2.5207	4.2645	0.4192	2.7938	0.647457
env	01_AE	9	3.7919	3.1991	4.9299	0.4183	3.2516	0.646761
env	01_AE	14	3.2721	2.5485	4.2235	0.4173	3.109	0.645988
env	01_AE	98	3.9149	3.291	5.1732	0.4169	3.3658	0.645678
env	01_AE	44	3.2084	2.7258	4.2112	0.413	2.9006	0.642651
env	01_AE	30	3.6363	3.1049	4.9239	0.4077	3.0924	0.638514
env	01_AE	69	3.3599	2.8769	4.4837	0.4047	2.7767	0.63616
env	01_AE	68	3.2995	2.516	4.3098	0.3971	3.0623	0.630159
env	01_AE	82	2.7514	2.1613	4.13	0.397	2.836	0.630079
env	01_AE	67	3.0643	2.6599	4.2055	0.3945	2.9496	0.628092
env	01_AE	79	3.8411	3.136	4.8583	0.3922	3.2863	0.626259
env	01_AE	19	3.375	2.6041	4.6854	0.3859	2.6858	0.621208
env	01_AE	41	3.7119	3.2189	4.6804	0.3757	2.9655	0.612944
env	01_AE	49	3.2685	2.6995	4.4827	0.3742	3.0827	0.611719
env	01_AE	89	3.2459	2.7875	4.5146	0.3723	3.1045	0.610164
env	01_AE	71	2.9948	2.3783	4.5767	0.3645	2.6667	0.603738
env	01_AE	47	2.1172	1.5607	3.1598	0.363	2.7665	0.602495
env	01_AE	15	3.8655	2.9931	5.306	0.3586	3.3832	0.598832
env	01_AE	39	3.4092	2.7802	4.5751	0.3576	2.9639	0.597997
env	01_AE	80	3.3857	2.8524	4.6752	0.3504	3.0523	0.591946
env	01_AE	96	2.8803	2.4106	3.8416	0.3504	2.7644	0.591946
env	01_AE	63	3.6553	3.1429	4.9429	0.3468	2.7817	0.588897
env	01_AE	56	2.2626	1.4688	3.2637	0.3458	2.7076	0.588048
env	01_AE	94	3.3045	2.7134	4.4601	0.3438	3.0618	0.586345
env	01_AE	17	3.0895	2.5218	4.2171	0.3405	2.7413	0.583524
env	01_AE	73	2.6646	2.0498	3.4807	0.3404	2.5161	0.583438
env	01_AE	72	3.6922	2.919	4.9638	0.3364	2.877	0.58
env	01_AE	27	3.22	2.5151	4.4997	0.3352	2.8148	0.578965
env	01_AE	93	2.7235	1.879	3.903	0.3293	2.5954	0.573847
env	01_AE	4	3.0518	2.5692	3.9236	0.3194	2.9799	0.565155
env	01_AE	20	2.812	2.157	3.9467	0.319	2.8087	0.564801
env	01_AE	53	3.0432	2.3002	4.3876	0.314	2.9156	0.560357
env	01_AE	25	3.2106	2.8257	4.5424	0.3116	2.574	0.558211
env	01_AE	64	2.9891	2.4679	3.8316	0.3114	2.6729	0.558032
env	01_AE	21	3.4742	2.7522	4.9232	0.3063	2.5884	0.553444
env	01_AE	81	3.0619	2.5188	3.8877	0.3049	2.6093	0.552178
env	01_AE	38	3.5263	2.819	4.6346	0.3003	2.6337	0.547996
env	01_AE	60	3.072	2.4788	4.1845	0.3	2.7278	0.547723
env	01_AE	35	3.7861	3.0877	4.8519	0.2981	3.0829	0.545985
env	01_AE	31	2.2498	1.5483	3.5174	0.2942	2.7126	0.542402
env	01_AE	34	2.6366	2.1331	3.68	0.2938	2.5942	0.542033
env	01_AE	57	2.9124	2.2542	4.1309	0.2869	2.6325	0.53563
env	01_AE	8	3.4587	2.7458	4.5091	0.2832	2.7119	0.532165
env	01_AE	92	3.3079	2.703	4.4351	0.2825	2.4698	0.531507
env	01_AE	5	2.9842	2.5551	4.1761	0.2792	2.8059	0.528394
env	01_AE	28	3.1683	2.3892	4.4192	0.2768	2.9808	0.526118
env	01_AE	51	2.8249	2.2774	3.8749	0.2757	2.4004	0.525071
env	01_AE	36	3.0888	2.623	4.3894	0.2723	2.9327	0.521824
env	01_AE	6	2.3212	1.5796	3.4442	0.271	2.5542	0.520577
env	01_AE	10	3.3576	2.9334	4.4582	0.2671	2.6431	0.516817
env	01_AE	29	3.2281	2.7645	4.4724	0.2658	2.5686	0.515558
env	01_AE	1	3.3898	2.8193	4.5601	0.2647	2.8503	0.51449
env	01_AE	42	2.4249	1.8426	3.5699	0.2631	2.3377	0.512933
env	01_AE	75	2.8419	2.2201	3.8118	0.2625	2.574	0.512348
env	01_AE	83	2.7041	2.059	3.4379	0.2615	2.3949	0.511371
env	01_AE	23	2.8607	2.1081	3.9497	0.26	1.9307	0.509902
env	01_AE	97	2.5227	1.7232	3.7058	0.253	2.3272	0.502991
env	01_AE	90	2.7322	2.0948	3.8428	0.252	2.3987	0.501996
env	01_AE	50	2.88	2.2921	4.0745	0.2484	2.0734	0.498397
env	01_AE	85	2.2687	1.6938	3.2695	0.2446	2.172	0.494571
env	01_AE	32	3.1014	2.2077	4.073	0.2411	2.506	0.491019
env	01_AE	45	3.0183	2.4307	4.2356	0.2379	2.4886	0.48775
env	01_AE	58	2.5932	2.0605	3.6892	0.2379	2.5497	0.48775
env	01_AE	40	2.7313	2.0621	3.8143	0.2338	2.3617	0.483529
env	01_AE	59	2.6988	2.0863	3.6935	0.2327	2.3758	0.48239
env	01_AE	65	2.8587	2.1086	4.1663	0.2297	2.1921	0.47927
env	01_AE	54	2.4376	1.9688	3.6493	0.2295	2.2215	0.479062
env	01_AE	3	2.8117	2.0975	3.6607	0.228	2.2543	0.477493
env	01_AE	24	2.2833	1.6244	3.3307	0.2276	2.5051	0.477074
env	01_AE	87	3.077	2.3562	4.1757	0.2268	2.3533	0.476235
env	01_AE	70	2.498	1.9652	3.527	0.2249	2.298	0.474236
env	01_AE	84	3.3809	2.7513	4.4316	0.2215	2.5136	0.470638
env	01_AE	2	2.6908	2.2992	3.7557	0.214	2.1996	0.462601
env	01_AE	78	3.0899	2.4814	4.5593	0.2115	2.403	0.459891
env	01_AE	61	2.4365	1.5353	3.7818	0.2112	2.5014	0.459565
env	01_AE	26	2.7059	2.0516	3.8529	0.2025	2.257	0.45
env	01_AE	37	2.5062	1.9745	3.4893	0.1977	2.3392	0.444635
env	01_AE	99	2.7465	2.1979	3.8916	0.1913	1.951	0.437379
env	01_AE	18	2.5955	2.1224	3.6213	0.1847	2.3729	0.429767
env	01_AE	48	2.8209	2.3379	4.0478	0.1823	2.1169	0.426966
env	01_AE	12	2.5749	2.0525	3.6076	0.1639	1.9245	0.404846
env	01_AE	86	2.7743	2.0391	3.859	0.1623	1.9864	0.402865
env	01_AE	7	2.6398	1.9288	3.9804	0.1614	2.0186	0.401746
env	01_AE	74	2.4599	1.9182	3.4757	0.1605	1.9455	0.400625
env	01_AE	100	2.4547	1.7886	3.5143	0.1569	1.9814	0.396106
env	01_AE	16	2.461	1.7671	3.9198	0.1547	1.9819	0.393319
env	01_AE	88	2.3509	1.7275	3.4089	0.1526	1.7642	0.39064
env	01_AE	22	2.0054	1.5798	2.9462	0.1438	1.8355	0.37921
env	01_AE	62	2.7877	2.3265	4.0944	0.1263	1.8668	0.355387
env	01_AE	55	1.95	1.3815	2.8869	0.1107	1.5769	0.332716
env	01_AE	66	1.8377	1.1524	2.8009	0.0865	1.4113	0.294109
env	02_AG	74	5.2152	4.1742	8.3934	0.4498	5.2347	0.670671
env	02_AG	43	5.1341	3.753	7.4781	0.432	5.0288	0.657267
env	02_AG	50	4.0696	3.0182	6.6563	0.4234	3.9627	0.650692
env	02_AG	29	4.6277	3.181	6.8373	0.4195	4.2921	0.647688
env	02_AG	79	4.8103	3.6888	7.331	0.4134	5.6384	0.642962
env	02_AG	84	5.1581	3.9648	8.0325	0.4131	5.1245	0.642729
env	02_AG	90	5.8337	4.915	8.4268	0.4	5.34	0.632456
env	02_AG	18	4.5084	3.1487	7.0973	0.3971	5.2285	0.630159
env	02_AG	6	4.1096	3.1815	6.363	0.391	5.0378	0.6253
env	02_AG	75	5.8695	4.4009	8.4618	0.3847	4.6815	0.620242
env	02_AG	92	4.8711	3.8292	6.6276	0.3839	4.6666	0.619597
env	02_AG	46	5.9095	4.5684	8.9476	0.3755	6.0232	0.612781
env	02_AG	52	4.7669	3.3537	7.8907	0.3751	4.8692	0.612454
env	02_AG	20	4.0553	3.038	5.9596	0.37	4.1073	0.608276
env	02_AG	89	4.2799	3.5369	6.3087	0.3689	4.7293	0.607371
env	02_AG	44	3.792	3.0087	5.7924	0.3684	4.7343	0.60696
env	02_AG	4	4.8098	3.9383	7.809	0.3645	4.8818	0.603738
env	02_AG	58	4.7678	3.7182	6.8229	0.364	5.3533	0.603324
env	02_AG	97	6.5692	5.0094	10.9308	0.3635	6.0936	0.60291
env	02_AG	56	5.1509	4.1498	7.6668	0.3622	5.277	0.601831
env	02_AG	72	5.2919	3.8859	7.6062	0.3616	5.7636	0.601332
env	02_AG	91	4.8275	3.5856	7.4303	0.357	5.2892	0.597495
env	02_AG	27	4.7868	3.6505	7.1883	0.3529	5.6497	0.594054
env	02_AG	82	5.0653	3.9171	7.2902	0.3479	5.7411	0.58983
env	02_AG	100	4.8738	3.6793	7.4489	0.3439	4.4076	0.58643
env	02_AG	31	4.1789	2.9843	6.3932	0.3414	4.9339	0.584294
env	02_AG	38	4.8654	3.5694	7.3775	0.3399	4.8043	0.583009
env	02_AG	49	4.1987	3.1186	7.167	0.3355	3.7905	0.579224
env	02_AG	83	4.5863	3.468	7.593	0.3355	4.6027	0.579224
env	02_AG	73	3.7539	2.9129	6.3688	0.3317	4.6134	0.575934
env	02_AG	47	3.9263	2.8091	6.2983	0.3275	3.7864	0.572276
env	02_AG	32	4.9744	4.0013	7.4449	0.3239	5.0218	0.569122
env	02_AG	86	4.7637	3.3175	7.6495	0.3205	4.2167	0.566127
env	02_AG	93	4.055	2.9869	6.2322	0.3174	4.5783	0.563383
env	02_AG	36	4.783	3.4887	7.3569	0.3096	4.3309	0.556417
env	02_AG	51	4.377	3.6626	6.5366	0.3092	4.5714	0.556058
env	02_AG	69	6.3681	5.1858	9.0762	0.3088	6.3457	0.555698
env	02_AG	60	4.9571	3.8045	7.0319	0.2982	4.8876	0.546077
env	02_AG	55	5.0408	4.1107	7.333	0.2979	4.5865	0.545802
env	02_AG	71	4.8339	3.4654	7.6499	0.295	4.8917	0.543139
env	02_AG	28	4.6958	3.92	7.6239	0.2944	4.5789	0.542586
env	02_AG	96	4.5352	3.4388	7.337	0.2925	4.9073	0.540833
env	02_AG	17	5.0976	3.5384	7.6225	0.2886	5.3256	0.537215
env	02_AG	88	4.1069	2.9993	6.6834	0.2872	4.7815	0.53591
env	02_AG	76	4.1945	3.0534	6.2464	0.2829	3.7624	0.531883
env	02_AG	57	3.7943	2.5194	6.0113	0.2827	4.4863	0.531695
env	02_AG	24	4.8203	3.5484	7.1745	0.2818	4.1966	0.530848
env	02_AG	13	4.589	3.0665	6.5663	0.2789	4.485	0.52811
env	02_AG	22	3.9765	2.841	6.119	0.2789	4.1242	0.52811
env	02_AG	80	3.8386	2.7433	5.693	0.2736	3.4145	0.523068
env	02_AG	68	5.1216	4.2113	7.3466	0.2659	4.4375	0.515655
env	02_AG	21	4.3836	3.4651	6.9329	0.2639	4.2696	0.513712
env	02_AG	7	4.6025	3.5332	7.058	0.2573	4.0263	0.507247
env	02_AG	95	4.3895	3.3287	7.2147	0.2565	3.6112	0.506458
env	02_AG	1	4.6374	3.6607	6.7789	0.2534	4.0333	0.503389
env	02_AG	39	4.709	3.6459	7.261	0.2523	4.4375	0.502295
env	02_AG	33	4.2142	2.828	6.3255	0.2518	3.73	0.501797
env	02_AG	54	4.2489	3.1123	6.8988	0.2517	3.9663	0.501697
env	02_AG	78	5.0409	3.852	8.036	0.2504	4.8141	0.5004
env	02_AG	14	4.4539	3.4551	6.5268	0.2483	4.0627	0.498297
env	02_AG	65	5.2631	3.3812	8.4916	0.248	5.0428	0.497996
env	02_AG	63	4.6092	3.8213	6.8904	0.2459	4.6006	0.495883
env	02_AG	11	4.3502	3.0102	6.6809	0.2443	4.5228	0.494267
env	02_AG	94	4.1903	3.3573	6.3772	0.241	3.5666	0.490918
env	02_AG	62	3.8515	2.7405	6.4054	0.2395	3.8917	0.489387
env	02_AG	9	4.7135	3.5258	6.8898	0.2389	3.9216	0.488774
env	02_AG	48	4.7209	3.899	6.9279	0.2344	4.2335	0.484149
env	02_AG	77	4.2918	3.1034	6.7702	0.233	3.9756	0.482701
env	02_AG	42	3.8969	2.7271	6.0268	0.232	4.0334	0.481664
env	02_AG	45	4.7958	3.7428	7.1219	0.2306	4.2582	0.480208
env	02_AG	8	3.4163	2.3073	5.3304	0.2302	3.3488	0.479792
env	02_AG	2	4.3887	2.9953	6.4533	0.2283	3.58	0.477807
env	02_AG	37	4.085	3.0752	6.882	0.2258	4.1914	0.475184
env	02_AG	23	3.8798	2.9626	6.2765	0.2255	3.2679	0.474868
env	02_AG	99	4.2471	3.0946	7.0302	0.217	4.1533	0.465833
env	02_AG	10	4.8251	3.1253	6.8782	0.2141	3.7292	0.462709
env	02_AG	5	3.9777	2.9382	6.6809	0.2067	3.1692	0.454643
env	02_AG	59	4.5255	3.2746	7.4089	0.2051	4.3307	0.45288
env	02_AG	30	3.5957	2.2593	5.8563	0.2036	3.3658	0.451221
env	02_AG	12	4.2382	3.4101	7.123	0.1963	3.6234	0.443058
env	02_AG	41	3.4184	2.3388	5.9449	0.1944	3.5267	0.440908
env	02_AG	25	4.4576	3.1989	6.9654	0.1936	4.0047	0.44
env	02_AG	26	3.7317	2.8095	6.0282	0.1932	3.3054	0.439545
env	02_AG	15	4.4414	3.552	7.6707	0.1857	3.6857	0.430929
env	02_AG	35	4.3506	3.0779	6.4432	0.1774	4.0563	0.421189
env	02_AG	64	3.7176	2.4718	6.1671	0.1751	2.6383	0.41845
env	02_AG	61	4.1611	3.0411	6.3121	0.1746	3.8018	0.417852
env	02_AG	87	4.9485	3.781	7.4816	0.1731	3.619	0.416053
env	02_AG	98	4.2725	2.4743	6.5673	0.1714	3.1139	0.414005
env	02_AG	67	4.0263	3.339	6.5279	0.1669	3.4179	0.408534
env	02_AG	34	4.2704	3.4221	6.2578	0.1613	3.2377	0.401622
env	02_AG	81	3.6065	2.7642	5.6754	0.1583	3.7214	0.397869
env	02_AG	3	4.1681	2.4476	6.6378	0.1554	3.6226	0.394208
env	02_AG	19	3.9851	2.8729	6.5307	0.1554	4.0133	0.394208
env	02_AG	40	3.1254	1.8886	5.3214	0.152	2.8684	0.389872
env	02_AG	16	4.5563	3.0126	7.377	0.1391	3.0169	0.372961
env	02_AG	85	3.2596	2.1543	4.9278	0.1338	3.0333	0.365787
env	02_AG	66	4.411	2.9258	7.3906	0.1188	2.83	0.344674
env	02_AG	53	3.5625	2.4869	5.3618	0.1157	3.0738	0.340147
env	02_AG	70	3.1793	2.4058	5.4481	0.1153	2.5703	0.339559
env	A1	31	3.2365	2.117	5.1682	0.4547	3.4541	0.674314
env	A1	85	4.7577	3.7942	6.2092	0.3527	4.7852	0.593886
env	A1	73	3.8273	2.7582	5.4056	0.3282	3.5077	0.572887
env	A1	81	3.06	2.2525	5.3892	0.3276	2.9712	0.572364
env	A1	37	3.7741	2.6952	5.1914	0.3272	3.5388	0.572014
env	A1	19	3.3677	2.6944	5.0226	0.3267	3.779	0.571577
env	A1	15	3.7167	2.5191	5.4387	0.3174	3.3571	0.563383
env	A1	62	3.7052	2.9203	5.7665	0.3029	3.8538	0.550364
env	A1	64	4.2461	3.0028	5.8976	0.2937	4.5627	0.541941
env	A1	40	3.8814	2.8983	5.8353	0.2922	3.5188	0.540555
env	A1	1	3.4384	2.2374	4.9819	0.2916	3.3051	0.54
env	A1	98	3.3167	2.5349	5.3511	0.2913	3.1547	0.539722
env	A1	53	3.7898	2.6369	5.4668	0.2867	3.5943	0.535444
env	A1	83	3.6463	2.6928	5.2788	0.2778	2.7782	0.527067
env	A1	54	4.1257	3.0935	6.0099	0.2773	3.1558	0.526593
env	A1	45	2.9904	2.0395	4.7386	0.2726	2.7556	0.522111
env	A1	5	3.1454	1.8036	4.4147	0.2666	3.0719	0.516333
env	A1	14	4.2627	3.4847	6.3658	0.2665	4.0054	0.516236
env	A1	26	3.4935	1.936	5.5438	0.2656	3.4917	0.515364
env	A1	58	3.705	2.5441	5.3742	0.2565	3.1842	0.506458
env	A1	28	4.0286	2.4532	5.9123	0.2556	3.7194	0.505569
env	A1	36	4.5579	3.7219	6.192	0.2549	4.4028	0.504876
env	A1	87	3.1102	2.1706	4.9937	0.2546	2.7775	0.504579
env	A1	22	2.845	1.7059	4.3805	0.2533	3.2185	0.503289
env	A1	84	3.6621	2.7138	5.2694	0.2494	4.5688	0.4994
env	A1	3	3.8077	2.6559	5.8784	0.2468	4.5087	0.49679
env	A1	11	2.9082	2.0148	4.6158	0.2466	2.7392	0.496588
env	A1	86	3.4448	2.6382	5.144	0.2417	2.8942	0.49163
env	A1	43	3.1766	2.1396	4.5531	0.2406	3.0543	0.49051
env	A1	29	2.8771	2.0977	4.3736	0.2398	4.3837	0.489694
env	A1	30	3.7489	2.517	5.6797	0.2382	2.7914	0.488057
env	A1	61	2.6574	1.4786	4.3817	0.2227	2.8142	0.471911
env	A1	46	3.4176	2.209	5.1673	0.2224	3.3998	0.471593
env	A1	90	3.0222	1.7489	4.8425	0.2209	3.174	0.47
env	A1	72	3.5161	2.5329	5.0842	0.2148	2.8141	0.463465
env	A1	79	3.474	2.759	5.3516	0.2131	2.8493	0.461628
env	A1	6	3.5191	2.4632	5.5587	0.2114	2.8239	0.459783
env	A1	27	3.784	2.9413	5.7168	0.2059	3.581	0.453762
env	A1	2	3.2921	2.2337	5.4053	0.2054	3.5645	0.453211
env	A1	88	3.5313	2.3934	5.3449	0.2037	3.2316	0.451331
env	A1	82	3.7045	2.7086	5.8915	0.2016	3.4618	0.448999
env	A1	71	3.2317	2.2503	5.2673	0.198	2.7798	0.444972
env	A1	49	3.5066	2.5218	5.5642	0.197	4.0383	0.443847
env	A1	4	3.8464	2.8958	5.8732	0.196	3.6601	0.442719
env	A1	59	3.1309	2.3155	4.7422	0.1955	2.5452	0.442154
env	A1	89	3.582	2.4835	5.5324	0.1914	3.2871	0.437493
env	A1	41	3.2982	2.247	5.5782	0.1874	2.9114	0.432897
env	A1	80	3.2398	2.0114	5.2101	0.1814	2.6681	0.425911
env	A1	76	3.0414	2.2801	4.5656	0.1731	3.1998	0.416053
env	A1	47	3.6607	2.7236	5.1954	0.1728	2.9392	0.415692
env	A1	77	2.9166	1.8573	4.5947	0.1681	3.6983	0.41
env	A1	16	3.4237	2.1815	5.8017	0.167	2.7223	0.408656
env	A1	25	2.8942	1.8408	4.9682	0.1625	2.312	0.403113
env	A1	48	3.172	2.1197	4.9404	0.1604	2.6011	0.4005
env	A1	60	3.5541	2.4297	5.2599	0.1578	2.712	0.39724
env	A1	18	3.6351	2.4742	5.7278	0.1563	2.8661	0.395348
env	A1	96	2.8325	1.6801	4.2261	0.1561	2.2481	0.395095
env	A1	63	3.3603	2.3012	5.4364	0.155	3.0433	0.3937
env	A1	65	3.4083	2.0768	5.1077	0.1544	3.6378	0.392938
env	A1	12	3.3857	2.3788	4.8874	0.1539	2.3464	0.392301
env	A1	44	4.5619	3.1591	6.1528	0.1539	3.2763	0.392301
env	A1	24	3.3796	2.365	5.363	0.1532	2.7915	0.391408
env	A1	70	3.5142	2.3452	5.4261	0.1517	2.9123	0.389487
env	A1	95	3.1786	2.4788	5.2581	0.1511	2.9391	0.388716
env	A1	51	3.4693	2.4565	5.2898	0.1503	2.7269	0.387685
env	A1	10	3.1738	2.3899	4.9625	0.1502	2.9074	0.387556
env	A1	17	2.8007	1.862	4.9079	0.1465	2.7293	0.382753
env	A1	69	3.8303	2.8019	5.601	0.1456	3.2737	0.381576
env	A1	55	3.0272	2.0666	4.7814	0.1435	2.1772	0.378814
env	A1	38	3.7053	2.5396	5.5149	0.1403	2.8657	0.374566
env	A1	99	2.9441	2.1942	4.995	0.1339	2.6358	0.365923
env	A1	68	3.1225	2.1745	4.209	0.1319	2.4154	0.36318
env	A1	7	2.8795	2.0172	4.6636	0.1316	2.3873	0.362767
env	A1	35	3.4214	2.4334	5.2228	0.1293	2.6359	0.359583
env	A1	66	3.5548	2.7722	5.5883	0.1281	3.6789	0.357911
env	A1	23	2.8342	1.8235	4.8944	0.1274	2.8601	0.356931
env	A1	42	3.6246	2.6328	5.6444	0.1236	2.9821	0.351568
env	A1	78	3.4032	2.0191	4.9245	0.1226	2.9629	0.350143
env	A1	9	3.4896	2.6066	5.1414	0.1184	2.9841	0.344093
env	A1	21	3.5133	2.2537	5.4056	0.1136	2.0701	0.337046
env	A1	13	3.4117	2.0527	5.1994	0.1124	2.6672	0.335261
env	A1	75	2.8334	1.969	4.6739	0.1112	3.0355	0.333467
env	A1	57	3.102	1.9332	4.7136	0.1088	2.172	0.329848
env	A1	74	2.7792	1.5062	4.4026	0.1068	1.7053	0.326803
env	A1	91	2.9498	1.712	4.5101	0.1041	2.4159	0.322645
env	A1	67	2.3841	0.9858	4.2541	0.1004	1.7932	0.31686
env	A1	56	2.9823	1.9322	5.0134	0.0947	2.1742	0.307734
env	A1	94	3.3578	2.4609	4.9637	0.091	2.416	0.301662
env	A1	39	3.2229	2.4061	5.4205	0.088	2.1189	0.296648
env	A1	92	3.7571	2.541	5.6908	0.088	2.0666	0.296648
env	A1	52	4.3301	3.0569	5.8764	0.0818	3.6006	0.286007
env	A1	97	3.0235	2.1654	4.8005	0.0812	1.9746	0.284956
env	A1	100	3.3017	2.2991	4.9425	0.0804	2.1818	0.283549
env	A1	50	3.8464	2.8615	5.5861	0.0745	3.0624	0.272947
env	A1	93	3.266	2.2239	4.8994	0.0693	1.6499	0.263249
env	A1	34	3.5458	2.0668	5.1104	0.0607	2.0781	0.246374
env	A1	32	2.6822	1.6773	4.6171	0.0574	1.4737	0.239583
env	A1	33	3.6915	2.4263	5.579	0.0562	1.8026	0.237065
env	A1	8	3.3662	2.4032	5.1747	0.0534	1.7865	0.231084
env	A1	20	3.105	2.3285	4.7993	0.0292	1.1652	0.17088
env	A6	77	4.0721	2.9554	5.8441	0.6095	5.6702	0.780705
env	A6	14	5.1677	4.3258	6.922	0.6023	5.7943	0.77608
env	A6	68	5.2483	4.2391	6.6887	0.5867	6.544	0.765963
env	A6	89	4.1459	3.1271	5.6532	0.5688	4.9312	0.754188
env	A6	57	4.027	3.0426	5.2131	0.567	5.4055	0.752994
env	A6	25	4.2179	3.0544	5.8289	0.5607	4.9275	0.748799
env	A6	27	4.3467	3.5295	5.9992	0.555	5.5045	0.744983
env	A6	4	5.4893	4.5817	6.9179	0.5441	6.2596	0.737631
env	A6	90	4.763	3.6628	6.0828	0.5369	5.0841	0.732735
env	A6	31	4.8464	3.9227	6.2582	0.5356	5.7447	0.731847
env	A6	54	4.044	2.8935	6.0911	0.5341	5.0978	0.730821
env	A6	87	4.3161	3.6319	5.3905	0.5327	5.2167	0.729863
env	A6	16	5.0832	4.179	6.5239	0.5301	5.4737	0.72808
env	A6	73	3.9066	3.0646	5.4687	0.5295	4.895	0.727668
env	A6	49	4.1728	3.3242	5.623	0.526	4.9533	0.725259
env	A6	10	4.7651	3.899	6.1138	0.5239	4.8776	0.723809
env	A6	56	4.39	3.3717	5.8545	0.5237	5.601	0.723671
env	A6	82	4.6343	4.0922	6.3392	0.5232	5.7961	0.723326
env	A6	46	4.4627	3.1671	5.9701	0.5154	4.7525	0.717914
env	A6	88	3.6021	2.4795	5.4508	0.515	4.9547	0.717635
env	A6	53	5.3543	4.511	6.8809	0.5102	6.2499	0.714283
env	A6	65	4.3063	3.3692	5.5762	0.5062	4.8037	0.711477
env	A6	45	3.9563	2.8424	5.617	0.5043	5.269	0.710141
env	A6	19	3.7059	2.8497	4.8626	0.5001	4.7033	0.707177
env	A6	29	4.2766	3.4281	5.4876	0.4975	4.7638	0.705337
env	A6	81	4.5829	3.5909	6.3858	0.497	5.917	0.704982
env	A6	23	3.3554	2.5376	5.1351	0.4895	4.7081	0.699643
env	A6	93	3.2952	2.0969	5.1685	0.4851	4.389	0.696491
env	A6	95	3.6989	2.4445	5.2755	0.485	4.8446	0.696419
env	A6	69	4.5852	3.3066	6.0015	0.4755	4.5522	0.689565
env	A6	66	4.4001	3.4225	5.7594	0.4748	4.7934	0.689057
env	A6	92	4.6946	3.5592	5.8589	0.4725	4.1992	0.687386
env	A6	2	4.2246	3.4444	5.3236	0.4599	4.5835	0.678159
env	A6	21	4.3583	3.3542	6.0032	0.4577	4.5282	0.676535
env	A6	39	3.5526	2.5995	5.125	0.4482	4.3803	0.669477
env	A6	32	3.8397	2.6893	5.0421	0.4463	4.3353	0.668057
env	A6	91	4.0461	2.9688	5.9091	0.444	4.6374	0.666333
env	A6	1	4.4321	3.7637	5.7766	0.4422	4.7372	0.664981
env	A6	64	3.8693	2.7542	5.4312	0.4303	5.0139	0.655973
env	A6	40	4.4447	3.281	6.146	0.4282	4.3594	0.65437
env	A6	13	4.9282	3.7825	6.0522	0.4261	5.2035	0.652763
env	A6	35	3.7065	2.89	5.3972	0.4235	5.0041	0.650769
env	A6	71	3.5812	2.3347	5.1869	0.4169	4.3005	0.645678
env	A6	60	3.0529	1.9125	4.9323	0.4168	3.9942	0.6456
env	A6	7	3.9065	2.8803	5.3077	0.4159	4.7329	0.644903
env	A6	67	3.5269	2.2062	4.7875	0.4123	4.5037	0.642106
env	A6	6	3.611	2.5819	5.1431	0.4117	4.1913	0.641639
env	A6	33	4.6531	3.708	6.5874	0.4084	5.1415	0.639062
env	A6	83	4.2034	3.3758	6.1062	0.3945	4.5559	0.628092
env	A6	48	3.7917	2.8517	5.6038	0.392	4.3494	0.626099
env	A6	42	3.685	2.9552	5.0208	0.3897	4.4762	0.62426
env	A6	41	3.6789	2.4962	4.9101	0.3881	3.79	0.622977
env	A6	97	3.7117	2.7731	5.1728	0.3879	4.537	0.622816
env	A6	51	3.4695	2.419	5.2421	0.3855	4.0765	0.620886
env	A6	100	3.7371	2.8912	5.2338	0.3847	4.1878	0.620242
env	A6	43	4.6401	3.8043	5.9874	0.3826	5.1103	0.618547
env	A6	24	4.1835	3.3563	5.0361	0.3818	4.1674	0.6179
env	A6	59	4.0011	2.9299	5.051	0.3772	4.4412	0.614166
env	A6	98	4.1996	3.0616	5.4125	0.3732	4.1821	0.610901
env	A6	28	3.6998	2.9894	5.0905	0.3726	3.9485	0.61041
env	A6	47	4.9203	3.5635	6.3923	0.3696	4.7667	0.607947
env	A6	44	3.2235	1.8456	4.8553	0.3654	4.4577	0.604483
env	A6	78	4.9722	3.9786	6.354	0.3646	4.313	0.603821
env	A6	86	3.9587	2.9034	5.6431	0.359	4.4348	0.599166
env	A6	3	3.4363	2.506	4.6734	0.3579	4.2217	0.598247
env	A6	18	3.8174	2.7003	5.3495	0.3553	3.9912	0.59607
env	A6	26	3.6667	2.7899	5.1008	0.3549	4.0573	0.595735
env	A6	96	4.1415	2.8968	5.5404	0.3538	3.6796	0.594811
env	A6	37	4.3171	2.9484	5.7467	0.3537	5.039	0.594727
env	A6	8	3.1758	2.1188	4.5252	0.3531	4.0066	0.594222
env	A6	50	4.5147	3.6453	5.8569	0.345	4.4159	0.587367
env	A6	61	3.7863	2.6658	5.3846	0.3425	4.1955	0.585235
env	A6	62	3.6988	2.8087	5.1015	0.3422	4.3086	0.584979
env	A6	52	4.1298	3.0847	5.8948	0.3327	3.8513	0.576802
env	A6	15	4.0312	3.275	5.4036	0.3321	4.2951	0.576281
env	A6	11	4.4414	3.7286	5.8621	0.3277	4.4399	0.572451
env	A6	70	4.1147	3.2126	5.2772	0.3252	4.5918	0.570263
env	A6	30	3.7936	2.8337	5.0824	0.3245	3.7694	0.569649
env	A6	38	4.2781	3.2386	5.8042	0.3174	4.2315	0.563383
env	A6	80	3.38	2.4784	5.1101	0.3162	3.83	0.562317
env	A6	55	3.3393	2.4841	4.4639	0.3135	3.3017	0.559911
env	A6	99	2.972	1.9932	4.19	0.3092	3.6124	0.556058
env	A6	36	3.0474	1.9389	4.3112	0.3079	3.5041	0.554887
env	A6	94	3.8449	2.7637	5.3771	0.3079	4.5311	0.554887
env	A6	9	2.5553	1.7737	4.2111	0.3047	3.5569	0.551996
env	A6	79	3.64	2.666	5.0265	0.3019	3.7454	0.549454
env	A6	84	3.0557	2.1131	4.64	0.2842	3.7667	0.533104
env	A6	76	3.0557	2.1728	4.4877	0.2746	3.1802	0.524023
env	A6	63	2.8236	2.0241	4.3234	0.2706	3.5522	0.520192
env	A6	72	2.5702	1.4051	3.8031	0.2671	4.0929	0.516817
env	A6	74	3.306	2.406	5.1534	0.2628	3.7004	0.51264
env	A6	22	3.7358	2.6984	5.3319	0.2519	3.6668	0.501896
env	A6	5	3.4058	2.2475	4.7274	0.2419	3.8509	0.491833
env	A6	34	2.6916	1.6473	4.3227	0.2372	3.1586	0.487032
env	A6	12	2.6844	1.8718	4.2338	0.2323	3.8442	0.481975
env	A6	17	3.8321	2.6352	5.64	0.2303	4.6107	0.479896
env	A6	20	3.4628	2.6642	4.9206	0.2249	3.6291	0.474236
env	A6	75	3.7079	2.8167	4.8597	0.2227	3.5993	0.471911
env	A6	85	3.0857	1.8544	4.6656	0.1921	3.0143	0.438292
env	A6	58	2.3397	1.4417	3.964	0.1837	2.7138	0.428602
env	B	27	2.5081	1.8201	3.7571	0.4559	2.93	0.675204
env	B	64	2.496	1.8406	3.4126	0.4531	2.5421	0.673127
env	B	29	2.896	2.0855	3.822	0.4517	3.2128	0.672086
env	B	6	2.8452	1.9602	3.8883	0.4486	2.8716	0.669776
env	B	61	2.7123	2.0809	3.7415	0.4415	3.0249	0.664455
env	B	10	2.4425	1.6462	3.3384	0.4382	2.9248	0.661967
env	B	40	2.506	1.976	3.3462	0.4347	2.5928	0.659318
env	B	41	2.7218	1.9965	3.4406	0.4326	2.7166	0.657723
env	B	85	3.0222	2.4383	3.8781	0.4284	3.5495	0.654523
env	B	31	2.6738	2.0891	3.4308	0.4202	2.7116	0.648228
env	B	55	2.8764	2.0594	4.2069	0.4193	3.3491	0.647534
env	B	17	3.3382	2.7655	4.3058	0.4178	3.8548	0.646375
env	B	7	2.7621	2.0466	3.8831	0.417	3.0539	0.645755
env	B	70	2.8513	1.9599	4.2629	0.4063	3.1006	0.637417
env	B	52	2.5404	2.0809	3.6249	0.406	2.4131	0.637181
env	B	18	3.1812	2.5805	3.9845	0.4044	3.4716	0.635925
env	B	71	2.6908	2.0201	3.7194	0.403	2.4408	0.634823
env	B	45	2.3089	1.5776	3.3326	0.3977	2.5689	0.630635
env	B	58	2.4525	1.8296	3.8243	0.3973	3.0395	0.630317
env	B	19	2.6015	1.7737	3.6075	0.3957	2.7741	0.629047
env	B	87	2.1478	1.5244	2.8215	0.3949	2.5474	0.628411
env	B	14	2.9554	2.1397	3.9753	0.3945	3.0326	0.628092
env	B	69	2.5748	1.9645	3.3376	0.3936	2.6987	0.627375
env	B	97	2.2983	1.5272	3.2093	0.3928	2.7259	0.626738
env	B	77	2.6896	1.8394	3.6895	0.392	2.8841	0.626099
env	B	59	2.8181	2.125	3.9392	0.387	2.763	0.622093
env	B	83	3.0431	2.5601	3.8249	0.3844	2.7341	0.62
env	B	25	2.6529	1.7719	3.7008	0.369	2.8461	0.607454
env	B	24	2.5588	1.9538	3.1275	0.3585	2.2007	0.598749
env	B	54	2.4324	1.7253	3.414	0.3585	2.8769	0.598749
env	B	33	1.8789	1.2682	2.7611	0.3516	2.1261	0.592959
env	B	78	2.0579	1.4056	2.8422	0.3504	2.3856	0.591946
env	B	99	2.5928	1.8138	3.5695	0.3443	2.6675	0.586771
env	B	5	2.406	1.6453	3.4793	0.3439	3.0432	0.58643
env	B	66	1.9634	1.1876	3.0216	0.3411	2.1237	0.584038
env	B	67	2.3571	1.5852	3.1538	0.3403	2.5465	0.583352
env	B	15	2.617	2.1275	3.5081	0.3398	2.9102	0.582924
env	B	38	2.171	1.4251	3.1621	0.3395	2.431	0.582666
env	B	4	1.9111	1.195	2.906	0.3386	1.835	0.581893
env	B	94	2.2408	1.6323	3.2485	0.3366	2.517	0.580172
env	B	11	2.9144	2.1654	3.8946	0.3365	3.0204	0.580086
env	B	35	2.1958	1.6183	3.1944	0.3364	2.4355	0.58
env	B	53	2.5834	1.9465	3.8317	0.3363	2.5216	0.579914
env	B	60	2.1961	1.3749	2.9788	0.3362	2.6983	0.579828
env	B	95	3.1114	2.309	4.2114	0.3362	3.2583	0.579828
env	B	8	2.1004	1.1978	2.87	0.3342	2.3063	0.5781
env	B	79	1.8693	1.3031	2.5013	0.331	2.3327	0.575326
env	B	84	2.7456	2.0001	3.9025	0.326	2.6161	0.570964
env	B	9	2.8395	2.1231	3.911	0.3221	2.9094	0.567539
env	B	82	2.2875	1.6426	3.4217	0.3209	2.4893	0.56648
env	B	20	2.8318	2.247	3.9051	0.3203	2.6756	0.565951
env	B	16	2.6485	1.6574	3.7843	0.3188	2.5689	0.564624
env	B	43	2.5003	1.5956	3.2803	0.3133	2.207	0.559732
env	B	28	2.314	1.5839	3.3066	0.309	1.8476	0.555878
env	B	13	2.1925	1.6076	3.164	0.306	2.0741	0.553173
env	B	39	2.5192	1.7484	3.3538	0.3035	2.7511	0.550908
env	B	3	1.9397	0.989	2.9703	0.302	2.108	0.549545
env	B	81	2.5354	1.796	3.5091	0.3	2.5528	0.547723
env	B	1	1.902	1.2256	2.7139	0.2941	2.0638	0.54231
env	B	34	2.547	1.8242	3.413	0.2913	2.0125	0.539722
env	B	73	2.3195	1.7326	3.2398	0.2908	2.1996	0.539259
env	B	26	2.1016	1.461	3.0484	0.2856	2.0355	0.534416
env	B	91	2.3262	1.6694	3.1537	0.2814	2.2146	0.530471
env	B	96	1.7524	1.135	2.7327	0.2737	1.725	0.523163
env	B	49	2.2513	1.6353	3.1034	0.2736	2.0528	0.523068
env	B	32	2.898	2.0896	3.8573	0.2734	2.7306	0.522877
env	B	76	2.2002	1.5577	3.1171	0.2722	2.0217	0.521728
env	B	47	2.1727	1.745	3.1104	0.2678	1.9406	0.517494
env	B	80	2.3867	1.499	3.437	0.2639	2.5997	0.513712
env	B	68	2.3712	1.5854	3.0764	0.263	2.3082	0.512835
env	B	30	2.1116	1.4572	2.9934	0.2588	1.9306	0.508724
env	B	86	2.1798	1.3402	3.2372	0.2408	2.2431	0.490714
env	B	44	2.0974	1.5197	2.8733	0.24	1.837	0.489898
env	B	89	2.0866	1.2688	3.1271	0.2395	2.2288	0.489387
env	B	48	1.9482	1.417	2.5224	0.2328	1.7344	0.482494
env	B	62	1.9958	1.354	3.0663	0.2324	2.5248	0.482079
env	B	100	1.7513	1.0825	2.6423	0.2296	1.8067	0.479166
env	B	56	2.0615	1.4115	2.7999	0.2269	1.9979	0.47634
env	B	57	2.2919	1.6723	3.1288	0.2234	2.4801	0.472652
env	B	2	1.7109	1.2527	2.5005	0.2233	1.9808	0.472546
env	B	98	1.9263	1.3252	2.9272	0.2133	1.9381	0.461844
env	B	50	2.0525	1.4603	2.8506	0.2111	1.7418	0.459456
env	B	51	1.7975	0.8152	2.8887	0.2078	1.8166	0.455851
env	B	75	1.7022	1.1342	2.5351	0.1995	2.0001	0.446654
env	B	72	1.6878	0.9907	2.5886	0.199	1.6537	0.446094
env	B	88	1.8724	1.287	2.574	0.1987	1.9694	0.445758
env	B	21	1.8765	1.222	2.979	0.1968	2.021	0.443621
env	B	37	2.5149	1.92	3.5181	0.1922	2.2944	0.438406
env	B	93	2.0099	1.4187	2.7495	0.1905	1.7542	0.436463
env	B	65	1.7054	0.8964	2.6272	0.1901	1.7785	0.436005
env	B	22	1.5035	0.7665	2.4138	0.1899	1.7058	0.435775
env	B	90	2.047	1.3445	3.1764	0.187	1.8789	0.432435
env	B	74	2.3203	1.6203	2.9719	0.1849	1.7068	0.43
env	B	23	1.5544	0.9206	2.3771	0.1819	1.7763	0.426497
env	B	36	1.5517	0.8274	2.6089	0.1628	1.6319	0.403485
env	B	12	2.1964	1.333	3.0319	0.1604	1.4325	0.4005
env	B	63	1.4495	0.7651	2.2782	0.1345	1.5491	0.366742
env	B	42	1.8014	1.1847	2.6338	0.1109	1.6007	0.333017
env	B	46	2.1424	1.4017	3.0492	0.0482	2.5182	0.219545
env	B	92	2.0067	1.3201	2.8879	0.0428	1.9485	0.206882
env	C	22	3.2906	1.6752	5.1729	0.3961	4.3525	0.629365
env	C	17	2.4992	1.7189	4.0543	0.3651	3.6566	0.604235
env	C	85	3.3148	2.3666	4.6348	0.3634	3.4447	0.602827
env	C	40	3.3538	2.2543	4.9226	0.3613	4.1602	0.601082
env	C	35	4.1231	3.0414	5.6932	0.3529	5.6573	0.594054
env	C	84	2.0976	1.2786	3.2482	0.3336	3.5679	0.577581
env	C	19	3.7809	2.5517	4.9759	0.329	4.8142	0.573585
env	C	31	3.4107	1.858	4.7545	0.3229	4.0008	0.568243
env	C	64	3.2741	2.2866	4.8438	0.315	4.3591	0.561249
env	C	23	3.2089	2.17	4.4215	0.3036	4.0112	0.550999
env	C	39	3.5498	2.4169	5.1053	0.3036	4.3366	0.550999
env	C	45	3.091	2.2916	4.6416	0.3025	3.6865	0.55
env	C	57	3.3747	2.3486	4.8086	0.2988	3.6781	0.546626
env	C	24	2.9935	2.2131	4.465	0.2935	5.1492	0.541756
env	C	32	2.7486	1.6383	3.9864	0.2913	3.4543	0.539722
env	C	81	2.8215	1.9626	4.4773	0.2884	3.6368	0.537029
env	C	20	3.548	2.6321	4.91	0.2838	4.2408	0.532729
env	C	36	2.9929	1.9157	4.1224	0.2819	3.8509	0.530943
env	C	96	3.7124	2.7198	5.1389	0.2788	4.2825	0.528015
env	C	69	2.5324	1.4591	3.7874	0.2675	3.1792	0.517204
env	C	58	3.07	2.0494	4.7167	0.2662	3.9723	0.515946
env	C	88	2.293	1.3483	3.5478	0.2619	2.8166	0.511762
env	C	8	2.894	1.9719	4.142	0.2598	3.0351	0.509706
env	C	87	2.5419	1.8107	3.642	0.2577	2.9189	0.507642
env	C	82	3.1237	2.1925	4.932	0.2555	3.8584	0.50547
env	C	90	2.5164	1.5533	3.726	0.2498	3.4946	0.4998
env	C	63	3.315	2.4625	4.3022	0.2495	3.6089	0.4995
env	C	37	2.675	1.3628	3.8789	0.2484	3.3487	0.498397
env	C	29	2.4377	1.1593	3.626	0.2445	2.5036	0.494469
env	C	41	3.126	2.1223	4.2411	0.2444	3.5769	0.494368
env	C	42	2.3654	1.5545	3.7532	0.2389	3.4394	0.488774
env	C	10	2.9217	2.0423	4.0838	0.2333	3.0643	0.483011
env	C	34	2.1288	1.2348	3.562	0.2253	2.6313	0.474658
env	C	50	3.7429	2.4901	5.1295	0.2219	2.8943	0.471063
env	C	11	2.6231	1.7775	3.7645	0.2184	3.3162	0.467333
env	C	3	2.8851	1.8006	4.4154	0.2146	3.7946	0.463249
env	C	13	2.381	1.3836	3.9452	0.2136	3.8752	0.462169
env	C	27	2.6014	1.8361	4.0097	0.2134	3.2445	0.461952
env	C	83	2.4453	1.6994	3.7409	0.2124	3.3053	0.460869
env	C	72	3.5871	2.6934	4.979	0.211	4.0129	0.459347
env	C	30	2.5719	1.7132	4.1634	0.2098	3.1159	0.458039
env	C	5	2.4462	1.3073	4.0445	0.2095	2.9646	0.457712
env	C	18	2.715	1.8769	3.9902	0.2053	3.0247	0.4531
env	C	67	2.4349	1.5751	3.7459	0.2049	3.0785	0.452659
env	C	21	3.5728	2.4306	4.9947	0.2042	3.3793	0.451885
env	C	38	3.2868	2.0584	5.3522	0.198	3.2675	0.444972
env	C	26	2.8246	2.0322	4.0867	0.1977	3.8846	0.444635
env	C	62	2.539	1.3044	4.0127	0.1973	3.9888	0.444185
env	C	25	3.1306	1.9324	4.8861	0.1857	2.7878	0.430929
env	C	76	2.5773	1.4549	3.744	0.1822	2.8602	0.426849
env	C	51	2.4399	1.6026	3.6271	0.1799	2.7624	0.424146
env	C	94	1.9317	0.9633	2.811	0.1742	1.9883	0.417373
env	C	16	2.0759	1.0296	3.4281	0.1721	2.9689	0.414849
env	C	44	2.6191	1.9447	3.8645	0.1637	2.7109	0.404599
env	C	1	2.4465	1.321	4.1484	0.1623	3.7501	0.402865
env	C	43	2.3841	1.2477	3.6373	0.1599	2.3094	0.399875
env	C	75	2.5833	1.5209	3.8328	0.1566	2.6052	0.395727
env	C	86	2.092	1.0133	3.5978	0.1565	2.6823	0.395601
env	C	6	2.9589	2.0618	4.2214	0.1518	3.1422	0.389615
env	C	49	2.4796	1.6872	3.8136	0.1506	3.1585	0.388072
env	C	15	1.8321	0.7831	3.0149	0.1503	2.538	0.387685
env	C	33	2.3448	1.4907	3.5466	0.1492	3.1506	0.386264
env	C	9	2.5872	1.8021	3.7123	0.1429	2.7796	0.378021
env	C	91	3.1935	2.1305	4.4851	0.1422	2.7017	0.377094
env	C	95	1.7419	0.2408	3.2985	0.141	2.8903	0.3755
env	C	14	2.6895	1.6723	4.3887	0.1404	1.9968	0.3747
env	C	46	1.9718	0.8782	3.322	0.1347	3.2719	0.367015
env	C	77	2.4632	1.1334	3.8464	0.1248	2.3445	0.35327
env	C	52	2.3578	1.3644	3.6909	0.1233	2.4476	0.351141
env	C	73	2.4716	1.4321	3.5138	0.1217	2.6603	0.348855
env	C	7	2.6668	1.9144	3.7559	0.1208	2.6312	0.347563
env	C	66	2.6946	1.8365	3.9722	0.1208	2.5923	0.347563
env	C	47	2.7694	1.4463	4.4849	0.1191	2.8423	0.345109
env	C	71	2.3624	1.2743	3.9472	0.1177	2.8864	0.343074
env	C	97	2.3626	1.1143	3.95	0.116	3.1316	0.340588
env	C	93	2.465	1.542	3.634	0.1147	2.8707	0.338674
env	C	28	2.7022	1.6228	4.273	0.1137	2.3811	0.337194
env	C	60	1.982	0.8426	3.4044	0.1041	1.7441	0.322645
env	C	89	2.006	0.9112	3.39	0.0991	1.5149	0.314802
env	C	79	2.2122	1.4888	3.6448	0.0988	1.7064	0.314325
env	C	70	3.064	2.1321	4.2092	0.0975	2.2324	0.31225
env	C	100	1.7589	0.8117	3.0011	0.095	1.6173	0.308221
env	C	65	2.6732	1.5554	3.7812	0.0924	2.0919	0.303974
env	C	48	3.0631	1.776	4.5116	0.0922	2.2344	0.303645
env	C	80	2.2526	1.2258	3.4659	0.0794	2.2698	0.28178
env	C	4	1.782	0.7098	2.8817	0.0708	1.4102	0.266083
env	C	53	2.0808	1.1453	3.5656	0.0679	1.4805	0.260576
env	C	54	2.567	1.21	4.0301	0.0664	1.7227	0.257682
env	C	12	2.0659	1.1642	3.3565	0.0561	1.2759	0.236854
env	C	61	2.2151	1.127	3.2228	0.0544	1.5381	0.233238
env	C	74	2.8117	1.8679	4.2718	0.0497	1.8546	0.222935
env	C	55	1.46	0.8056	2.9001	0.0455	1.8445	0.213307
env	C	2	2.3227	1.0563	3.4282	0.0411	1.3055	0.202731
env	C	98	2.0714	1.3415	3.8171	0.0347	1.2332	0.186279
env	C	78	2.9017	2.1551	4.4627	0.0328	1.2832	0.181108
env	C	59	2.1186	1.3475	3.1955	0.0308	1.042	0.175499
env	C	68	2.1076	0.9561	3.5995	0.0292	1.4721	0.17088
env	C	56	2.8464	1.9409	4.3699	0.0274	1.1035	0.165529
env	C	99	1.7446	1.0128	2.6995	0.017	0.8079	0.130384
env	C	92	1.7183	0.8114	2.8295	0.0092	0.4613	0.0959166
env	D	64	3.3344	2.4374	4.934	0.3052	4.0486	0.552449
env	D	32	3.0428	2.0994	4.8875	0.277	3.175	0.526308
env	D	29	3.0985	2.1853	4.6345	0.2688	3.2633	0.518459
env	D	40	3.3437	1.9921	5.1225	0.2679	3.5273	0.517591
env	D	3	3.0401	2.3342	4.2367	0.2357	4.0921	0.485489
env	D	77	3.4066	2.2439	5.1553	0.2319	4.0954	0.48156
env	D	17	3.1586	1.8714	4.6969	0.2263	4.6332	0.47571
env	D	11	2.9754	2.0554	4.3921	0.2247	4.8119	0.474025
env	D	19	3.1885	2.0838	4.8905	0.2197	3.7759	0.468722
env	D	16	2.8053	1.7804	4.3647	0.2099	3.845	0.458148
env	D	15	3.2117	2.3947	4.8509	0.207	3.9412	0.454973
env	D	22	2.7523	1.7401	4.085	0.2059	3.3772	0.453762
env	D	49	3.0218	2.0839	4.4159	0.1998	4.2123	0.44699
env	D	99	3.3801	2.0633	4.6851	0.1987	4.2882	0.445758
env	D	84	3.0306	2.4367	4.5315	0.1982	4.1711	0.445197
env	D	28	3.1171	2.2548	4.6352	0.1981	3.5489	0.445084
env	D	78	3.0233	2.2178	4.593	0.1977	4.0808	0.444635
env	D	35	2.7447	1.8929	4.0937	0.1929	4.0564	0.439204
env	D	41	3.146	2.1219	4.9531	0.185	3.7839	0.430116
env	D	7	2.979	2.1292	4.4718	0.1839	2.919	0.428836
env	D	42	2.9112	2.1322	4.4995	0.1825	2.9417	0.4272
env	D	59	3.1813	2.3731	4.9581	0.1821	3.8768	0.426732
env	D	61	3.0206	2.2088	4.4856	0.182	4.0797	0.426615
env	D	79	2.4865	1.6454	4.0931	0.1811	3.5962	0.425558
env	D	33	2.8876	2.0353	4.0435	0.1807	3.4003	0.425088
env	D	98	3.0593	2.3109	4.5185	0.1805	2.6854	0.424853
env	D	2	3.3818	2.4078	5.4932	0.1803	2.9079	0.424617
env	D	92	2.865	1.9095	4.576	0.1777	3.8437	0.421545
env	D	83	2.6202	1.9959	4.2571	0.1755	3.5112	0.418927
env	D	55	2.6671	1.7846	4.1927	0.1751	3.5369	0.41845
env	D	34	3.1315	2.0129	4.761	0.1743	2.7638	0.417493
env	D	31	2.7963	2.1799	4.1537	0.1731	3.5013	0.416053
env	D	38	2.7289	2.152	4.1495	0.1725	3.3686	0.415331
env	D	47	3.19	1.9826	5.1381	0.1705	3.9086	0.412916
env	D	95	2.8043	1.7441	4.1866	0.1702	3.9162	0.412553
env	D	80	3.2765	2.205	5.1136	0.17	3.8098	0.412311
env	D	6	2.9499	1.8881	4.6807	0.1664	3.5661	0.407922
env	D	88	3.447	2.4447	5.2806	0.1662	3.9603	0.407676
env	D	1	2.7723	1.8795	4.534	0.1654	3.0633	0.406694
env	D	53	3.2244	1.885	4.5783	0.1654	3.2274	0.406694
env	D	90	2.6675	1.6388	4.1788	0.1637	3.5776	0.404599
env	D	66	2.5491	1.6675	3.8117	0.1631	2.458	0.403856
env	D	24	2.8086	1.9878	3.9923	0.1629	3.4908	0.403609
env	D	18	2.7211	1.9874	4.1213	0.1628	3.149	0.403485
env	D	5	2.2825	1.4368	3.8342	0.1624	3.7857	0.402989
env	D	67	3.2203	2.3399	4.9358	0.162	2.9906	0.402492
env	D	81	3.0864	2.3268	3.967	0.1618	3.0555	0.402244
env	D	26	2.5506	1.5161	4.1563	0.1609	2.7051	0.401123
env	D	89	2.691	1.5637	4.1101	0.1607	3.0573	0.400874
env	D	51	3.0875	1.9673	4.653	0.1583	3.7941	0.397869
env	D	37	3.4253	2.5319	4.5054	0.1558	3.4794	0.394715
env	D	86	3.0111	2.1626	4.5526	0.1551	3.2881	0.393827
env	D	13	3.0483	2.1709	4.3353	0.155	3.6918	0.3937
env	D	9	3.1078	2.1728	4.3352	0.1549	3.6536	0.393573
env	D	72	3.0336	2.1039	4.4703	0.1548	3.726	0.393446
env	D	96	2.8956	1.8829	4.0399	0.1546	3.5756	0.393192
env	D	85	2.765	1.9597	4.1733	0.1537	3.8559	0.392046
env	D	36	2.9812	2.0567	4.2556	0.1532	3.3151	0.391408
env	D	68	2.6897	1.9211	4.0077	0.1531	3.6836	0.39128
env	D	4	3.0566	1.8719	4.2173	0.1523	3.0713	0.390256
env	D	20	2.4057	1.4543	3.8203	0.1519	3.6767	0.389744
env	D	23	3.0018	1.9554	4.6815	0.1519	3.5056	0.389744
env	D	71	3.2617	2.3366	5.0219	0.1501	3.8842	0.387427
env	D	52	2.925	2.0061	4.1517	0.1479	3.1652	0.384578
env	D	27	2.7217	1.8339	4.0446	0.1466	3.3031	0.382884
env	D	45	3.1756	2.0962	4.5577	0.1464	3.5128	0.382623
env	D	54	2.7085	1.7564	4.09	0.1461	3.5646	0.38223
env	D	76	2.6277	1.6713	3.8821	0.143	2.8731	0.378153
env	D	82	2.8061	1.6436	4.5894	0.141	3.2726	0.3755
env	D	87	3.0613	2.1297	4.6795	0.1394	3.9236	0.373363
env	D	50	2.6122	1.8126	3.987	0.1393	3.397	0.373229
env	D	43	2.8833	1.9477	4.4415	0.1391	2.88	0.372961
env	D	12	3.1689	2.5463	4.7774	0.1364	3.9105	0.369324
env	D	69	2.9885	2.0654	4.3611	0.1354	3.5228	0.367967
env	D	56	2.7804	1.5469	4.2063	0.1348	3.2773	0.367151
env	D	39	2.6921	1.7999	4.3667	0.1329	3.591	0.364555
env	D	97	2.899	1.9421	4.469	0.1324	3.3045	0.363868
env	D	70	3.236	2.1448	4.9809	0.1249	3.2937	0.353412
env	D	100	2.9429	2.0893	4.7916	0.1241	2.9995	0.352278
env	D	8	3.0015	1.9617	4.4344	0.1224	3.2049	0.349857
env	D	57	2.7502	1.7986	4.8508	0.1223	3.1263	0.349714
env	D	10	2.7598	1.7209	4.1297	0.122	2.9082	0.349285
env	D	73	3.0371	2.2172	4.9973	0.1214	3.4368	0.348425
env	D	46	2.4196	1.4582	4.0708	0.1209	2.5562	0.347707
env	D	60	2.5537	1.8094	4.1736	0.1191	3.0132	0.345109
env	D	62	3.3321	2.5656	4.4144	0.1172	2.7025	0.342345
env	D	58	2.6338	1.6396	4.1666	0.1167	3.1755	0.341614
env	D	74	2.8238	1.8003	4.9214	0.1163	3.1683	0.341028
env	D	48	3.0165	2.0953	4.469	0.1152	2.9672	0.339411
env	D	30	2.868	2.0863	4.3224	0.1146	2.6701	0.338526
env	D	44	2.5292	1.4207	4.3359	0.1131	3.1466	0.336303
env	D	93	2.3987	1.6215	3.6304	0.1119	3.1142	0.334515
env	D	21	2.9894	2.0686	4.3059	0.109	2.6659	0.330151
env	D	75	2.7846	1.6363	4.4406	0.108	2.9364	0.328634
env	D	63	2.7948	1.9748	4.1292	0.1033	2.8073	0.321403
env	D	65	2.6428	1.7603	4.0815	0.1019	2.9525	0.319218
env	D	25	2.9942	1.981	4.5686	0.1005	3.216	0.317017
env	D	91	2.6983	1.4334	4.0244	0.0742	2.5575	0.272397
env	D	94	2.7955	1.7047	4.5391	0.0621	2.0034	0.249199
env	D	14	3.1196	2.4809	5.0616	0.0014	0.4347	0.0374166
env	F1	2	1.3449	0.1521	2.9017	0.1253	1.4691	0.353977
env	F1	16	1.3443	0.2981	2.5619	0.1253	1.4685	0.353977
env	F1	32	1.3432	0.3739	2.5258	0.1251	1.4663	0.353695
env	F1	49	1.3422	0.0787	2.8636	0.125	1.4646	0.353553
env	F1	31	1.3444	0.3382	2.9197	0.1249	1.4666	0.353412
env	F1	54	1.3424	0.297	2.8301	0.1249	1.4641	0.353412
env	F1	1	1.3437	0.2346	3.0109	0.1248	1.4653	0.35327
env	F1	3	1.3437	0.2346	3.0109	0.1248	1.4653	0.35327
env	F1	4	1.3437	0.2346	3.0109	0.1248	1.4653	0.35327
env	F1	5	1.3437	0.2346	3.0109	0.1248	1.4653	0.35327
env	F1	6	1.3437	0.2346	3.0109	0.1248	1.4653	0.35327
env	F1	7	1.3437	0.2346	3.0109	0.1248	1.4653	0.35327
env	F1	8	1.3437	0.2346	3.0109	0.1248	1.4653	0.35327
env	F1	9	1.3437	0.2346	3.0109	0.1248	1.4653	0.35327
env	F1	10	1.3437	0.2346	3.0109	0.1248	1.4653	0.35327
env	F1	11	1.3437	0.2346	3.0109	0.1248	1.4653	0.35327
env	F1	12	1.3437	0.2346	3.0109	0.1248	1.4653	0.35327
env	F1	13	1.3437	0.2346	3.0109	0.1248	1.4653	0.35327
env	F1	14	1.3437	0.2346	3.0109	0.1248	1.4653	0.35327
env	F1	15	1.3437	0.2346	3.0109	0.1248	1.4653	0.35327
env	F1	17	1.3437	0.2346	3.0109	0.1248	1.4653	0.35327
env	F1	18	1.3437	0.2346	3.0109	0.1248	1.4653	0.35327
env	F1	19	1.3437	0.2346	3.0109	0.1248	1.4653	0.35327
env	F1	20	1.3437	0.2346	3.0109	0.1248	1.4653	0.35327
env	F1	21	1.3437	0.2346	3.0109	0.1248	1.4653	0.35327
env	F1	22	1.3437	0.2346	3.0109	0.1248	1.4653	0.35327
env	F1	23	1.3437	0.2346	3.0109	0.1248	1.4653	0.35327
env	F1	24	1.3437	0.2346	3.0109	0.1248	1.4653	0.35327
env	F1	25	1.3437	0.2346	3.0109	0.1248	1.4653	0.35327
env	F1	26	1.3437	0.2346	3.0109	0.1248	1.4653	0.35327
env	F1	27	1.3437	0.2346	3.0109	0.1248	1.4653	0.35327
env	F1	28	1.3437	0.2346	3.0109	0.1248	1.4653	0.35327
env	F1	29	1.3437	0.2346	3.0109	0.1248	1.4653	0.35327
env	F1	30	1.3437	0.2346	3.0109	0.1248	1.4653	0.35327
env	F1	33	1.3437	0.2346	3.0109	0.1248	1.4653	0.35327
env	F1	34	1.3437	0.2346	3.0109	0.1248	1.4653	0.35327
env	F1	35	1.3437	0.2346	3.0109	0.1248	1.4653	0.35327
env	F1	36	1.3437	0.2346	3.0109	0.1248	1.4653	0.35327
env	F1	37	1.3437	0.2346	3.0109	0.1248	1.4653	0.35327
env	F1	38	1.3437	0.2346	3.0109	0.1248	1.4653	0.35327
env	F1	39	1.3437	0.2346	3.0109	0.1248	1.4653	0.35327
env	F1	40	1.3437	0.2022	2.8658	0.1248	1.4653	0.35327
env	F1	41	1.3437	0.2346	3.0109	0.1248	1.4653	0.35327
env	F1	42	1.3437	0.2346	3.0109	0.1248	1.4653	0.35327
env	F1	43	1.3437	0.2346	3.0109	0.1248	1.4653	0.35327
env	F1	44	1.3437	0.2346	3.0109	0.1248	1.4653	0.35327
env	F1	45	1.3437	0.2346	3.0109	0.1248	1.4653	0.35327
env	F1	46	1.3437	0.2346	3.0109	0.1248	1.4653	0.35327
env	F1	47	1.3437	0.2346	3.0109	0.1248	1.4653	0.35327
env	F1	48	1.3437	0.2346	3.0109	0.1248	1.4653	0.35327
env	F1	50	1.3437	0.2346	3.0109	0.1248	1.4653	0.35327
env	F1	51	1.3437	0.2346	3.0109	0.1248	1.4653	0.35327
env	F1	52	1.3437	0.2346	3.0109	0.1248	1.4653	0.35327
env	F1	53	1.3437	0.2346	3.0109	0.1248	1.4653	0.35327
env	F1	55	1.3437	0.2346	3.0109	0.1248	1.4653	0.35327
env	F1	56	1.3437	0.2346	3.0109	0.1248	1.4653	0.35327
env	F1	57	1.3437	0.2346	3.0109	0.1248	1.4653	0.35327
env	F1	58	1.3437	0.2346	3.0109	0.1248	1.4653	0.35327
env	F1	59	1.3437	0.2346	3.0109	0.1248	1.4653	0.35327
env	F1	60	1.3437	0.2346	3.0109	0.1248	1.4653	0.35327
env	F1	61	1.3437	0.2346	3.0109	0.1248	1.4653	0.35327
env	F1	62	1.3437	0.2346	3.0109	0.1248	1.4653	0.35327
env	F1	63	1.3437	0.2346	3.0109	0.1248	1.4653	0.35327
env	F1	64	1.3437	0.2346	3.0109	0.1248	1.4653	0.35327
env	F1	65	1.3437	0.2346	3.0109	0.1248	1.4653	0.35327
env	F1	66	1.3437	0.2346	3.0109	0.1248	1.4653	0.35327
env	F1	67	1.3437	0.2346	3.0109	0.1248	1.4653	0.35327
env	F1	68	1.3437	0.2346	3.0109	0.1248	1.4653	0.35327
env	F1	69	1.3437	0.2346	3.0109	0.1248	1.4653	0.35327
env	F1	70	1.3437	0.2346	3.0109	0.1248	1.4653	0.35327
env	F1	71	1.3437	0.2346	3.0109	0.1248	1.4653	0.35327
env	F1	72	1.3437	0.2346	3.0109	0.1248	1.4653	0.35327
env	F1	73	1.3437	0.2346	3.0109	0.1248	1.4653	0.35327
env	F1	74	1.3437	0.2346	3.0109	0.1248	1.4653	0.35327
env	F1	75	1.3437	0.2346	3.0109	0.1248	1.4653	0.35327
env	F1	76	1.3437	0.2346	3.0109	0.1248	1.4653	0.35327
env	F1	77	1.3437	0.2346	3.0109	0.1248	1.4653	0.35327
env	F1	78	1.3437	0.2346	3.0109	0.1248	1.4653	0.35327
env	F1	79	1.3437	0.2346	3.0109	0.1248	1.4653	0.35327
env	F1	80	1.3437	0.2346	3.0109	0.1248	1.4653	0.35327
env	F1	81	1.3437	0.2346	3.0109	0.1248	1.4653	0.35327
env	F1	82	1.3437	0.2346	3.0109	0.1248	1.4653	0.35327
env	F1	83	1.3437	0.2346	3.0109	0.1248	1.4653	0.35327
env	F1	84	1.3437	0.2346	3.0109	0.1248	1.4653	0.35327
env	F1	85	1.3437	0.2346	3.0109	0.1248	1.4653	0.35327
env	F1	86	1.3437	0.2346	3.0109	0.1248	1.4653	0.35327
env	F1	87	1.3437	0.2346	3.0109	0.1248	1.4653	0.35327
env	F1	88	1.3437	0.2346	3.0109	0.1248	1.4653	0.35327
env	F1	89	1.3437	0.2346	3.0109	0.1248	1.4653	0.35327
env	F1	90	1.3437	0.2346	3.0109	0.1248	1.4653	0.35327
env	F1	91	1.3437	0.2346	3.0109	0.1248	1.4653	0.35327
env	F1	92	1.3437	0.2346	3.0109	0.1248	1.4653	0.35327
env	F1	93	1.3437	0.2346	3.0109	0.1248	1.4653	0.35327
env	F1	94	1.3437	0.2346	3.0109	0.1248	1.4653	0.35327
env	F1	95	1.3437	0.2346	3.0109	0.1248	1.4653	0.35327
env	F1	96	1.3437	0.2346	3.0109	0.1248	1.4653	0.35327
env	F1	97	1.3437	0.2346	3.0109	0.1248	1.4653	0.35327
env	F1	98	1.3437	0.2346	3.0109	0.1248	1.4653	0.35327
env	F1	99	1.3437	0.2346	3.0109	0.1248	1.4653	0.35327
env	F1	100	1.3437	0.2346	3.0109	0.1248	1.4653	0.35327
env	G	4	4.7203	3.2565	7.3359	0.3983	4.7298	0.63111
env	G	6	4.7203	3.2565	7.3359	0.3983	4.7298	0.63111
env	G	7	4.7203	3.2565	7.3359	0.3983	4.7298	0.63111
env	G	8	4.7203	3.2565	7.3359	0.3983	4.7298	0.63111
env	G	9	4.7203	3.2565	7.3359	0.3983	4.7298	0.63111
env	G	11	4.7203	3.2565	7.3359	0.3983	4.7298	0.63111
env	G	12	4.7203	3.2565	7.3359	0.3983	4.7298	0.63111
env	G	14	4.7203	3.2565	7.3359	0.3983	4.7298	0.63111
env	G	19	4.7203	3.2565	7.3359	0.3983	4.7298	0.63111
env	G	20	4.7203	3.2565	7.3359	0.3983	4.7298	0.63111
env	G	21	4.7203	3.2565	7.3359	0.3983	4.7298	0.63111
env	G	22	4.7203	3.2565	7.3359	0.3983	4.7298	0.63111
env	G	25	4.7203	3.2565	7.3359	0.3983	4.7298	0.63111
env	G	29	4.7203	3.2565	7.3359	0.3983	4.7298	0.63111
env	G	30	4.7203	3.2565	7.3359	0.3983	4.7298	0.63111
env	G	31	4.7203	3.2565	7.3359	0.3983	4.7298	0.63111
env	G	32	4.7203	3.2565	7.3359	0.3983	4.7298	0.63111
env	G	40	4.7203	3.2565	7.3359	0.3983	4.7298	0.63111
env	G	41	4.7203	3.2565	7.3359	0.3983	4.7298	0.63111
env	G	42	4.7203	3.2565	7.3359	0.3983	4.7298	0.63111
env	G	43	4.7203	3.2565	7.3359	0.3983	4.7298	0.63111
env	G	46	4.7203	3.2565	7.3359	0.3983	4.7298	0.63111
env	G	47	4.7203	3.2565	7.3359	0.3983	4.7298	0.63111
env	G	48	4.7203	3.2565	7.3359	0.3983	4.7298	0.63111
env	G	49	4.7203	3.2565	7.3359	0.3983	4.7298	0.63111
env	G	50	4.7203	3.2565	7.3359	0.3983	4.7298	0.63111
env	G	52	4.7203	3.2565	7.3359	0.3983	4.7298	0.63111
env	G	53	4.7203	3.2565	7.3359	0.3983	4.7298	0.63111
env	G	54	4.7203	3.2565	7.3359	0.3983	4.7298	0.63111
env	G	55	4.7203	3.2565	7.3359	0.3983	4.7298	0.63111
env	G	56	4.7203	3.2565	7.3359	0.3983	4.7298	0.63111
env	G	58	4.7203	3.2565	7.3359	0.3983	4.7298	0.63111
env	G	60	4.7203	3.2565	7.3359	0.3983	4.7298	0.63111
env	G	61	4.7203	3.2565	7.3359	0.3983	4.7298	0.63111
env	G	64	4.7203	3.2565	7.3359	0.3983	4.7298	0.63111
env	G	68	4.7203	3.2565	7.3359	0.3983	4.7298	0.63111
env	G	69	4.7203	3.2565	7.3359	0.3983	4.7298	0.63111
env	G	71	4.7203	3.2565	7.3359	0.3983	4.7298	0.63111
env	G	73	4.7203	3.2565	7.3359	0.3983	4.7298	0.63111
env	G	74	4.7203	3.2565	7.3359	0.3983	4.7298	0.63111
env	G	75	4.7203	3.2565	7.3359	0.3983	4.7298	0.63111
env	G	78	4.7203	3.2565	7.3359	0.3983	4.7298	0.63111
env	G	80	4.7203	3.2565	7.3359	0.3983	4.7298	0.63111
env	G	82	4.7203	3.2565	7.3359	0.3983	4.7298	0.63111
env	G	84	4.7203	3.2565	7.3359	0.3983	4.7298	0.63111
env	G	86	4.7203	3.2565	7.3359	0.3983	4.7298	0.63111
env	G	89	4.7203	3.2565	7.3359	0.3983	4.7298	0.63111
env	G	90	4.7203	3.2565	7.3359	0.3983	4.7298	0.63111
env	G	91	4.7203	3.2565	7.3359	0.3983	4.7298	0.63111
env	G	92	4.7203	3.2565	7.3359	0.3983	4.7298	0.63111
env	G	94	4.7203	3.2565	7.3359	0.3983	4.7298	0.63111
env	G	96	4.7203	3.2565	7.3359	0.3983	4.7298	0.63111
env	G	97	4.7203	3.2565	7.3359	0.3983	4.7298	0.63111
env	G	98	4.7203	3.2565	7.3359	0.3983	4.7298	0.63111
env	G	100	4.7203	3.2565	7.3359	0.3983	4.7298	0.63111
env	G	88	4.6748	3.2204	6.6775	0.3922	4.6944	0.626259
env	G	16	4.6725	3.1327	6.4538	0.3921	4.6927	0.626179
env	G	59	4.6723	3.2591	6.3267	0.3921	4.6924	0.626179
env	G	10	4.657	3.3688	6.8742	0.3916	4.6841	0.62578
env	G	18	4.657	3.3688	6.8742	0.3916	4.6841	0.62578
env	G	24	4.657	3.3688	6.8742	0.3916	4.6841	0.62578
env	G	36	4.8747	3.646	7.5125	0.3885	4.6383	0.623298
env	G	33	4.6731	3.3566	7.0516	0.3847	4.5113	0.620242
env	G	1	4.6579	3.3459	6.5897	0.3843	4.5037	0.619919
env	G	3	4.6579	3.3459	6.5897	0.3843	4.5037	0.619919
env	G	5	4.6579	3.3459	6.5897	0.3843	4.5037	0.619919
env	G	26	4.6579	3.3459	6.5897	0.3843	4.5037	0.619919
env	G	35	4.6579	3.3459	6.5897	0.3843	4.5037	0.619919
env	G	39	4.6579	3.3459	6.5897	0.3843	4.5037	0.619919
env	G	45	4.6579	3.3459	6.5897	0.3843	4.5037	0.619919
env	G	51	4.6579	3.3459	6.5897	0.3843	4.5037	0.619919
env	G	62	4.6579	3.3459	6.5897	0.3843	4.5037	0.619919
env	G	65	4.6579	3.3459	6.5897	0.3843	4.5037	0.619919
env	G	66	4.6579	3.3459	6.5897	0.3843	4.5037	0.619919
env	G	76	4.6579	3.3459	6.5897	0.3843	4.5037	0.619919
env	G	77	4.6579	3.3459	6.5897	0.3843	4.5037	0.619919
env	G	81	4.6579	3.3459	6.5897	0.3843	4.5037	0.619919
env	G	83	4.6579	3.3459	6.5897	0.3843	4.5037	0.619919
env	G	85	4.6579	3.3459	6.5897	0.3843	4.5037	0.619919
env	G	93	4.6579	3.3459	6.5897	0.3843	4.5037	0.619919
env	G	99	4.6579	3.3459	6.5897	0.3843	4.5037	0.619919
env	G	15	4.796	3.5368	7.1406	0.382	4.5918	0.618061
env	G	17	4.796	3.5368	7.1406	0.382	4.5919	0.618061
env	G	23	4.796	3.5368	7.1406	0.382	4.5919	0.618061
env	G	28	4.7954	3.334	7.2314	0.382	4.5916	0.618061
env	G	37	4.796	3.5368	7.1406	0.382	4.5918	0.618061
env	G	38	4.796	3.5368	7.1406	0.382	4.5919	0.618061
env	G	57	4.796	3.5368	7.1406	0.382	4.5919	0.618061
env	G	67	4.796	3.5368	7.1406	0.382	4.5918	0.618061
env	G	70	4.796	3.5368	7.1406	0.382	4.5918	0.618061
env	G	72	4.796	3.5368	7.1406	0.382	4.5919	0.618061
env	G	79	4.796	3.5368	7.1406	0.382	4.5918	0.618061
env	G	87	4.796	3.5368	7.1406	0.382	4.5918	0.618061
env	G	95	4.796	3.5368	7.1406	0.382	4.5918	0.618061
env	G	2	4.7854	3.5241	7.2447	0.3817	4.5882	0.617819
env	G	13	4.7478	3.1205	6.9615	0.3804	4.5496	0.616766
env	G	27	4.7478	3.1205	6.9615	0.3804	4.5496	0.616766
env	G	34	4.7478	3.1205	6.9615	0.3804	4.5496	0.616766
env	G	44	4.7478	3.1205	6.9615	0.3804	4.5496	0.616766
env	G	63	4.7478	3.1205	6.9615	0.3804	4.5496	0.616766
pol	01_AE	95	1.7136	1.3301	2.2291	0.6551	1.8857	0.809382
pol	01_AE	38	1.7565	1.5524	2.3277	0.6285	1.9022	0.79278
pol	01_AE	82	1.8598	1.4287	2.4672	0.6005	1.8932	0.774919
pol	01_AE	44	1.6635	1.3087	2.2996	0.5994	1.8075	0.774209
pol	01_AE	27	1.154	0.7613	1.7483	0.5888	1.41	0.767333
pol	01_AE	34	1.4858	1.2171	2.0492	0.5825	1.6516	0.763217
pol	01_AE	71	1.4617	1.2272	1.9404	0.5726	1.5675	0.756703
pol	01_AE	45	1.716	1.4685	2.4041	0.5531	1.8226	0.743707
pol	01_AE	64	1.5476	1.1774	2.1293	0.5521	1.6722	0.743034
pol	01_AE	83	1.718	1.5285	2.609	0.5521	1.8593	0.743034
pol	01_AE	72	1.5166	1.3438	2.1403	0.5491	1.8487	0.741013
pol	01_AE	30	1.5138	1.1008	2.1157	0.5487	1.4822	0.740743
pol	01_AE	98	1.7191	1.5511	2.4911	0.5437	1.6227	0.73736
pol	01_AE	65	1.7158	1.2511	2.3221	0.5434	1.8093	0.737157
pol	01_AE	67	1.7647	1.5122	2.4768	0.5335	1.8389	0.730411
pol	01_AE	61	1.5155	1.081	2.1245	0.5319	1.6147	0.729315
pol	01_AE	28	1.5796	1.3162	2.1711	0.5178	1.5397	0.719583
pol	01_AE	77	1.4549	1.2534	2.185	0.5172	1.5706	0.719166
pol	01_AE	9	1.5597	1.2058	2.1528	0.512	1.5339	0.715542
pol	01_AE	84	1.5796	1.3149	2.1925	0.5067	1.55	0.711829
pol	01_AE	1	1.5744	1.3469	2.2301	0.4988	1.6413	0.706258
pol	01_AE	14	1.5801	1.3222	2.1218	0.496	1.5298	0.704273
pol	01_AE	15	1.3926	1.2158	1.9815	0.4896	1.8146	0.699714
pol	01_AE	51	1.4962	1.2015	2.0452	0.4878	1.6157	0.698427
pol	01_AE	89	1.8953	1.6641	2.5068	0.4827	1.9333	0.694766
pol	01_AE	80	1.4239	1.2102	2.0925	0.4823	1.5255	0.694478
pol	01_AE	7	1.4891	1.2407	2.0818	0.4804	1.6369	0.693109
pol	01_AE	32	1.372	1.0914	2.0077	0.4799	1.936	0.692748
pol	01_AE	2	1.7358	1.3909	2.3029	0.4742	1.505	0.688622
pol	01_AE	6	1.6849	1.4559	2.3643	0.4711	1.6365	0.686367
pol	01_AE	85	1.2982	0.9506	1.7788	0.4683	1.362	0.684324
pol	01_AE	63	1.7408	1.537	2.3443	0.4666	1.7058	0.683081
pol	01_AE	73	1.1715	0.8608	1.7434	0.4653	1.1825	0.682129
pol	01_AE	26	1.3968	1.1853	2.0328	0.4625	1.422	0.680074
pol	01_AE	20	1.6939	1.43	2.4236	0.4613	1.4907	0.679191
pol	01_AE	54	1.464	1.2019	1.9866	0.4603	1.5571	0.678454
pol	01_AE	3	1.5064	1.2388	2.0867	0.4545	1.533	0.674166
pol	01_AE	97	1.4619	1.2387	2.1735	0.4523	1.5033	0.672533
pol	01_AE	74	1.1654	0.897	1.7958	0.4444	1.1693	0.666633
pol	01_AE	55	1.4985	1.221	1.9433	0.4442	1.5669	0.666483
pol	01_AE	76	1.4014	1.1831	1.873	0.4424	1.5295	0.665132
pol	01_AE	17	1.5699	1.159	2.3525	0.4344	1.4349	0.65909
pol	01_AE	23	1.6587	1.2773	2.4403	0.4343	1.5769	0.659014
pol	01_AE	36	1.3667	1.0752	2.007	0.4335	1.4772	0.658407
pol	01_AE	62	1.5719	1.1867	2.0883	0.4334	1.4486	0.658331
pol	01_AE	88	1.685	1.4244	2.1984	0.426	1.6123	0.652687
pol	01_AE	94	1.5193	1.0918	2.1354	0.4232	1.3159	0.650538
pol	01_AE	12	1.4449	1.0846	1.9379	0.4073	1.6269	0.638201
pol	01_AE	13	1.5581	1.1957	2.4492	0.3992	1.9065	0.631823
pol	01_AE	100	1.5337	1.1766	2.1245	0.3976	1.5779	0.630555
pol	01_AE	43	1.4923	1.0348	2.1462	0.3932	1.3832	0.627057
pol	01_AE	60	1.3189	1.0389	1.9857	0.3921	1.3626	0.626179
pol	01_AE	21	1.2419	1.068	1.9899	0.3837	1.2495	0.619435
pol	01_AE	33	1.52	1.2546	2.0808	0.3834	1.4244	0.619193
pol	01_AE	41	1.5746	1.3615	2.3103	0.3753	1.5019	0.612617
pol	01_AE	68	1.5742	1.2641	2.2557	0.3541	1.327	0.595063
pol	01_AE	39	1.5295	1.2648	2.106	0.3532	1.3784	0.594306
pol	01_AE	57	1.6156	1.424	2.3928	0.3524	1.503	0.593633
pol	01_AE	35	0.9994	0.7161	1.7167	0.3474	1.5395	0.589406
pol	01_AE	90	1.0654	0.7819	1.6039	0.3411	1.4419	0.584038
pol	01_AE	96	1.5718	1.3116	2.3726	0.3386	1.4192	0.581893
pol	01_AE	70	1.2511	0.9786	1.9228	0.3357	1.463	0.579396
pol	01_AE	58	1.3028	1.0599	1.9115	0.3352	1.0525	0.578965
pol	01_AE	56	1.1676	0.9531	1.6051	0.3263	1.3008	0.571227
pol	01_AE	75	1.3022	0.9688	1.9045	0.3104	1.3361	0.557136
pol	01_AE	87	1.2114	0.9038	1.7746	0.3092	1.1666	0.556058
pol	01_AE	19	0.9847	0.7811	1.654	0.3017	1.0944	0.549272
pol	01_AE	66	1.2745	0.9873	1.8901	0.2739	1.1268	0.523355
pol	01_AE	93	1.2151	0.8484	1.8142	0.2518	1.4346	0.501797
pol	01_AE	24	1.053	0.772	1.7347	0.2496	1.2817	0.4996
pol	01_AE	25	1.4482	1.1667	2.1663	0.2486	1.1056	0.498598
pol	01_AE	47	1.2701	1.1097	1.9544	0.2424	1.1974	0.492341
pol	01_AE	31	1.3425	1.013	1.9415	0.2068	1.3326	0.454753
pol	01_AE	37	1.2554	1.0482	1.7776	0.0657	0.7404	0.25632
pol	01_AE	50	1.1268	0.8108	1.6116	0.0515	0.5801	0.226936
pol	01_AE	18	1.1583	0.858	1.7437	0.0478	0.4847	0.218632
pol	01_AE	52	0.9664	0.6033	1.4819	0.0415	0.5489	0.203715
pol	01_AE	49	1.2733	1.0666	1.7123	0.0379	0.609	0.194679
pol	01_AE	16	0.8764	0.6596	1.3345	0.0263	0.3958	0.162173
pol	01_AE	11	1.238	0.9152	1.8171	0.0163	0.4521	0.127671
pol	01_AE	40	1.2861	0.8548	1.7514	0.0163	0.4232	0.127671
pol	01_AE	59	0.9908	0.765	1.6019	0.01	0.2541	0.1
pol	01_AE	53	1.0913	0.7269	1.6453	0.0095	0.3165	0.0974679
pol	01_AE	29	1.1027	0.8431	1.804	0.0029	0.1735	0.0538516
pol	01_AE	4	0.8316	0.5198	1.3236	0.0028	0.1238	0.052915
pol	01_AE	42	1.1672	0.9191	1.7108	0.0016	0.1112	0.04
pol	01_AE	92	0.8764	0.6192	1.4215	0.0016	0.1138	0.04
pol	01_AE	10	0.944	0.673	1.4144	0.0015	0.1186	0.0387298
pol	01_AE	78	0.9476	0.7092	1.4328	0.0015	0.1044	0.0387298
pol	01_AE	8	1.0267	0.7291	1.7124	0.0014	0.1218	0.0374166
pol	01_AE	81	0.9446	0.6652	1.4508	0	0.0029	0
pol	02_AG	29	1.6834	1.3095	2.4001	0.4582	1.8024	0.676905
pol	02_AG	40	1.5211	1.1435	2.2079	0.4559	1.6671	0.675204
pol	02_AG	24	1.8347	1.5265	2.4796	0.4429	2.0658	0.665507
pol	02_AG	27	1.3246	0.9708	1.9123	0.4378	1.5471	0.661665
pol	02_AG	53	1.402	1.0834	2.0549	0.4213	1.6365	0.649076
pol	02_AG	33	1.3764	1.0355	1.9547	0.412	1.6971	0.641872
pol	02_AG	76	1.7244	1.3784	2.3329	0.4007	1.7324	0.633009
pol	02_AG	80	1.7967	1.4427	2.4675	0.4006	1.9546	0.63293
pol	02_AG	9	1.6834	1.3521	2.4115	0.3992	1.7509	0.631823
pol	02_AG	35	1.4102	1.1286	2.1468	0.3942	1.6219	0.627853
pol	02_AG	50	1.4379	1.089	2.023	0.3933	1.4825	0.627136
pol	02_AG	30	1.2376	0.9774	1.8982	0.3836	1.5964	0.619355
pol	02_AG	2	1.0637	0.7355	1.5601	0.3835	1.1308	0.619274
pol	02_AG	61	1.4323	1.0261	2.1576	0.3784	1.4815	0.615142
pol	02_AG	66	1.5901	1.3245	2.2947	0.3697	1.7773	0.60803
pol	02_AG	68	1.495	1.22	2.2	0.3692	1.7351	0.607618
pol	02_AG	55	1.5412	1.2351	2.2263	0.3673	1.6701	0.606053
pol	02_AG	44	1.5765	1.1616	2.3767	0.3571	2.0081	0.597578
pol	02_AG	59	1.5291	1.1136	2.2473	0.3377	1.6176	0.58112
pol	02_AG	31	1.4768	1.1894	2.2631	0.3374	1.3836	0.580861
pol	02_AG	38	1.1294	0.7876	1.7177	0.335	1.2105	0.578792
pol	02_AG	87	1.0678	0.6817	1.6719	0.3348	1.1515	0.578619
pol	02_AG	8	1.1424	0.7201	1.7296	0.3336	1.31	0.577581
pol	02_AG	70	1.2939	0.9647	2.0657	0.33	1.5988	0.574456
pol	02_AG	17	1.1105	0.7982	1.7914	0.3287	1.3313	0.573324
pol	02_AG	10	1.5563	1.232	2.2485	0.3268	1.533	0.571664
pol	02_AG	1	1.5401	1.0791	2.1404	0.3235	1.8058	0.568771
pol	02_AG	98	1.2954	0.7939	2.1048	0.3205	1.3153	0.566127
pol	02_AG	56	1.2619	0.9539	1.9249	0.3174	1.8732	0.563383
pol	02_AG	79	1.3008	1.0388	1.8818	0.3168	1.563	0.56285
pol	02_AG	100	1.2031	0.8276	2.089	0.3162	1.5875	0.562317
pol	02_AG	99	1.3793	1.1661	2.1482	0.3142	1.9239	0.560535
pol	02_AG	37	1.5451	1.1366	2.3825	0.312	1.6139	0.55857
pol	02_AG	15	1.3621	1.0916	2.211	0.3	1.5893	0.547723
pol	02_AG	88	1.3633	1.0395	2.2039	0.2959	1.461	0.543967
pol	02_AG	72	1.2746	0.9343	2.0276	0.2934	1.2285	0.541664
pol	02_AG	23	1.3613	1.1235	2.0979	0.2909	1.4974	0.539351
pol	02_AG	74	1.3264	0.9468	2.1362	0.2896	1.6693	0.538145
pol	02_AG	92	1.2661	0.9168	1.9532	0.289	1.4289	0.537587
pol	02_AG	28	1.4846	1.1955	2.2105	0.2862	1.7134	0.534977
pol	02_AG	81	1.2011	0.7746	1.9837	0.283	1.5356	0.531977
pol	02_AG	39	1.1354	0.8376	1.8154	0.2828	1.4076	0.531789
pol	02_AG	25	1.4952	1.1745	2.238	0.2806	1.4935	0.529717
pol	02_AG	19	1.0616	0.7277	1.8893	0.2766	1.3253	0.525928
pol	02_AG	32	1.4567	1.09	2.1122	0.276	1.3558	0.525357
pol	02_AG	3	1.3023	1.0281	2.0038	0.2744	1.8168	0.523832
pol	02_AG	36	1.4031	1.0262	2.0882	0.2718	1.3398	0.521344
pol	02_AG	62	1.1248	0.7228	1.9314	0.2706	1.3587	0.520192
pol	02_AG	6	1.1555	0.8307	1.8608	0.2659	1.2024	0.515655
pol	02_AG	5	1.375	0.9649	1.9566	0.2644	1.7	0.514198
pol	02_AG	11	1.2866	0.8319	2.1255	0.2605	1.3336	0.510392
pol	02_AG	63	1.4645	1.048	2.2882	0.2587	1.5557	0.508626
pol	02_AG	83	1.292	0.9118	2.2693	0.2584	1.4323	0.508331
pol	02_AG	65	1.3688	1.0576	2.0456	0.2543	1.568	0.504282
pol	02_AG	86	1.4462	1.0475	2.0811	0.2531	1.5525	0.50309
pol	02_AG	51	1.1234	0.8575	1.8987	0.2517	1.2174	0.501697
pol	02_AG	71	1.2238	0.7534	2.0989	0.2501	1.5458	0.5001
pol	02_AG	34	1.204	0.799	1.7844	0.2466	1.4597	0.496588
pol	02_AG	18	1.0126	0.712	1.6712	0.242	1.1102	0.491935
pol	02_AG	7	1.391	1.0045	2.0215	0.2419	1.5101	0.491833
pol	02_AG	94	1.1533	0.83	1.7304	0.2416	1.2798	0.491528
pol	02_AG	54	1.405	1.0458	2.1228	0.2368	1.5933	0.486621
pol	02_AG	95	1.3409	1.0167	2.0474	0.2367	1.6314	0.486518
pol	02_AG	58	1.3254	1.0066	2.0087	0.2336	1.2077	0.483322
pol	02_AG	85	1.18	0.8313	1.8701	0.2277	1.4668	0.477179
pol	02_AG	96	1.2979	1.062	2.0141	0.2264	1.4849	0.475815
pol	02_AG	47	0.8623	0.5311	1.6313	0.2241	1.0394	0.473392
pol	02_AG	12	1.0254	0.5915	1.7445	0.224	1.1622	0.473286
pol	02_AG	89	1.4375	1.0469	2.2062	0.2223	1.1465	0.471487
pol	02_AG	21	1.1786	0.8047	1.9025	0.2206	1.139	0.469681
pol	02_AG	75	1.5193	1.0901	2.1297	0.2199	1.3603	0.468935
pol	02_AG	41	1.1951	0.7283	1.8012	0.2198	1.1427	0.468828
pol	02_AG	78	1.2117	0.7808	1.8557	0.2177	1.3958	0.466583
pol	02_AG	73	1.4026	1.0486	2.1157	0.2146	1.5646	0.463249
pol	02_AG	43	1.3031	0.8705	1.9761	0.2099	1.3752	0.458148
pol	02_AG	77	1.0582	0.7519	1.6157	0.2091	1.0078	0.457275
pol	02_AG	4	1.2765	0.7756	1.743	0.2044	1.2538	0.452106
pol	02_AG	82	1.052	0.7449	1.6061	0.2014	1.0695	0.448776
pol	02_AG	22	1.0952	0.7392	1.7947	0.2008	1.2407	0.448107
pol	02_AG	69	1.2715	0.922	1.8738	0.1949	1.2673	0.441475
pol	02_AG	90	1.1467	0.7844	1.7775	0.1907	1.133	0.436692
pol	02_AG	42	1.3544	0.9044	1.9361	0.1902	1.6467	0.436119
pol	02_AG	46	1.0888	0.64	1.6475	0.1886	1.1318	0.434281
pol	02_AG	97	1.2747	0.9247	1.9469	0.1848	1.4407	0.429884
pol	02_AG	93	0.9785	0.6797	1.554	0.1841	1.2633	0.429069
pol	02_AG	52	1.1847	0.8311	1.9311	0.1832	1.2611	0.428019
pol	02_AG	48	1.2527	0.8783	1.9585	0.1823	1.043	0.426966
pol	02_AG	13	1.0694	0.6513	1.6724	0.1819	1.1992	0.426497
pol	02_AG	45	0.9209	0.605	1.5955	0.1744	0.9861	0.417612
pol	02_AG	49	0.9261	0.5812	1.5762	0.1706	1.0786	0.413038
pol	02_AG	16	1.104	0.7975	1.8284	0.1691	1.0294	0.411218
pol	02_AG	14	1.2651	0.8492	1.9165	0.1625	1.3887	0.403113
pol	02_AG	84	1.2399	0.934	1.9804	0.1618	1.2432	0.402244
pol	02_AG	57	1.054	0.8247	1.7809	0.1569	1.0307	0.396106
pol	02_AG	91	1.1421	0.7989	1.8565	0.148	1.1932	0.384708
pol	02_AG	26	1.28	1.0702	1.9663	0.1464	1.171	0.382623
pol	02_AG	67	1.1541	0.7737	1.8367	0.1373	1.0503	0.37054
pol	02_AG	20	0.9212	0.5584	1.6898	0.1289	1.219	0.359026
pol	02_AG	60	0.9285	0.4328	1.4865	0.1077	0.8362	0.328177
pol	02_AG	64	1.067	0.6697	1.6827	0.086	0.8008	0.293258
pol	A1	68	1.4331	0.9948	2.23	0.3115	1.9166	0.558122
pol	A1	26	1.3693	0.9742	2.0029	0.2372	2.0175	0.487032
pol	A1	22	1.3872	0.7689	2.5425	0.2275	2.2124	0.47697
pol	A1	78	1.4547	0.8655	2.3101	0.2219	1.9561	0.471063
pol	A1	39	1.7451	1.2339	2.5408	0.1991	1.9733	0.446206
pol	A1	66	1.2376	0.8327	1.874	0.1991	1.2589	0.446206
pol	A1	69	0.9051	0.4649	1.5592	0.1976	1.1168	0.444522
pol	A1	93	1.5928	1.1927	2.2069	0.196	1.7139	0.442719
pol	A1	29	1.5286	1.2265	2.2145	0.1881	1.9057	0.433705
pol	A1	33	0.9866	0.4841	1.725	0.1747	1.2114	0.417971
pol	A1	7	1.1965	0.7012	1.7185	0.1742	1.2598	0.417373
pol	A1	46	1.4093	0.9615	2.0943	0.1719	1.1263	0.414608
pol	A1	71	1.2875	0.8126	2.0066	0.1688	2.1239	0.410853
pol	A1	97	1.4153	1.1095	2.2276	0.1636	1.8272	0.404475
pol	A1	14	1.2253	0.8144	1.8372	0.1635	1.9767	0.404351
pol	A1	40	1.3882	0.9713	1.8913	0.1603	1.5418	0.400375
pol	A1	85	1.6561	1.1119	2.3716	0.1599	1.9485	0.399875
pol	A1	15	1.49	1.027	2.1357	0.1596	1.1056	0.3995
pol	A1	2	1.5224	1.1941	2.1259	0.1559	1.7376	0.394842
pol	A1	32	1.1008	0.6431	1.8396	0.1553	1.1553	0.394081
pol	A1	88	1.2966	0.7137	2.08	0.1548	1.2596	0.393446
pol	A1	73	1.2435	0.6592	1.8979	0.1535	1.7167	0.391791
pol	A1	80	1.2135	0.8536	2.0231	0.1482	1.8965	0.384968
pol	A1	1	1.4418	1.0011	2.1585	0.1459	1.4779	0.381969
pol	A1	55	1.0029	0.5607	1.5784	0.1391	1.3913	0.372961
pol	A1	31	1.2802	0.8182	1.8935	0.1337	1.2764	0.36565
pol	A1	3	1.6743	1.2955	2.2116	0.1336	1.7489	0.365513
pol	A1	96	1.0408	0.6371	1.636	0.1286	1.5726	0.358608
pol	A1	51	1.1184	0.717	1.8491	0.126	1.2322	0.354965
pol	A1	53	1.2803	0.8828	2.0621	0.1231	1.2915	0.350856
pol	A1	62	0.8802	0.4238	1.3834	0.121	0.9597	0.347851
pol	A1	37	0.8977	0.3659	1.5499	0.1194	1.2105	0.345543
pol	A1	92	1.3059	0.9327	1.9366	0.1141	1.1052	0.337787
pol	A1	60	1.3402	0.8394	1.9301	0.1129	0.9851	0.336006
pol	A1	87	0.8505	0.3992	1.6905	0.1125	1.1985	0.33541
pol	A1	41	1.0084	0.6022	1.6207	0.1099	1.1218	0.331512
pol	A1	86	1.4357	1.0344	2.1127	0.1087	1.2703	0.329697
pol	A1	36	1.1142	0.7476	1.8971	0.1042	1.281	0.3228
pol	A1	25	1.0834	0.5019	1.9632	0.1039	2.015	0.322335
pol	A1	35	0.9521	0.4553	1.6019	0.1039	1.6552	0.322335
pol	A1	8	1.2708	0.9561	1.9664	0.1024	1.6622	0.32
pol	A1	50	1.1002	0.6307	1.907	0.0975	1.1379	0.31225
pol	A1	89	1.2419	0.7983	1.9591	0.095	1.5496	0.308221
pol	A1	99	0.862	0.5028	1.511	0.0944	1.1051	0.307246
pol	A1	72	1.0671	0.5494	1.6638	0.0936	0.9405	0.305941
pol	A1	24	1.0827	0.7173	1.7972	0.0904	0.9829	0.300666
pol	A1	48	1.2775	0.8331	1.9649	0.0899	1.1478	0.299833
pol	A1	11	1.0763	0.6212	1.6228	0.0896	0.7669	0.299333
pol	A1	81	1.0514	0.6558	1.5656	0.0864	0.8421	0.293939
pol	A1	18	0.9965	0.6284	1.638	0.0857	1.125	0.292746
pol	A1	52	1.0832	0.6991	1.9236	0.0832	1.3886	0.288444
pol	A1	10	1.0758	0.6164	1.7663	0.0831	0.7934	0.288271
pol	A1	5	1.133	0.6944	1.6586	0.0801	1.022	0.283019
pol	A1	30	0.9887	0.6008	1.6696	0.0782	1.1249	0.279643
pol	A1	94	1.3193	0.9256	2.1166	0.0769	1.3146	0.277308
pol	A1	42	1.1638	0.7642	1.8905	0.0768	0.9849	0.277128
pol	A1	95	0.95	0.596	1.7737	0.0744	1.1114	0.272764
pol	A1	65	1.1645	0.6821	1.806	0.0743	1.1176	0.27258
pol	A1	59	1.5462	1.1641	2.1657	0.0716	1.4186	0.267582
pol	A1	27	1.3275	0.8792	2.157	0.069	1.6187	0.262679
pol	A1	4	1.2442	0.8055	2.1342	0.0687	1.1164	0.262107
pol	A1	98	0.9607	0.5065	1.4219	0.0682	0.7495	0.261151
pol	A1	100	1.0225	0.5926	1.6562	0.0681	1.0499	0.26096
pol	A1	21	0.87	0.3412	1.4787	0.0667	1.0945	0.258263
pol	A1	54	0.9251	0.4642	1.5291	0.0641	0.6263	0.25318
pol	A1	70	0.99	0.5823	1.7084	0.0635	1.1138	0.251992
pol	A1	57	1.2128	0.7738	1.9575	0.0634	1.0953	0.251794
pol	A1	58	1.1565	0.8283	1.9704	0.0606	0.9836	0.246171
pol	A1	38	0.8824	0.6023	1.5418	0.0605	1.1821	0.245967
pol	A1	74	0.9653	0.6633	1.554	0.0601	1.048	0.245153
pol	A1	67	0.9183	0.413	1.7734	0.0566	0.9984	0.237908
pol	A1	16	1.0569	0.652	1.7873	0.0539	1.2483	0.232164
pol	A1	13	0.7558	0.4134	1.3704	0.0538	1.1066	0.231948
pol	A1	75	1.4472	1.027	2.1316	0.0538	0.978	0.231948
pol	A1	90	0.6896	0.1272	1.5196	0.0524	0.8349	0.22891
pol	A1	44	1.4316	1.0213	2.1781	0.0523	0.9265	0.228692
pol	A1	28	0.9553	0.527	1.5798	0.0476	0.9337	0.218174
pol	A1	47	0.7773	0.4623	1.3907	0.0465	0.7315	0.215639
pol	A1	64	0.735	0.2483	1.4515	0.0463	0.9269	0.215174
pol	A1	83	1.0401	0.7813	1.592	0.0444	0.9054	0.210713
pol	A1	79	0.7374	0.4102	1.2156	0.0379	0.7937	0.194679
pol	A1	63	0.846	0.3462	1.4832	0.0354	0.5874	0.188149
pol	A1	9	1.0084	0.6796	1.8266	0.0343	0.7876	0.185203
pol	A1	84	1.2053	0.8651	1.9091	0.0341	1.0812	0.184662
pol	A1	6	0.9683	0.5804	1.6029	0.0312	0.7657	0.176635
pol	A1	82	0.7599	0.3937	1.2802	0.0305	0.66	0.174642
pol	A1	56	1.1145	0.7347	1.709	0.0296	0.632	0.172047
pol	A1	43	0.7793	0.4984	1.5329	0.0295	0.8431	0.171756
pol	A1	34	0.8667	0.3718	1.5238	0.0294	0.8325	0.171464
pol	A1	45	0.8511	0.4059	1.4574	0.0278	0.7729	0.166733
pol	A1	19	0.7686	0.245	1.3635	0.0256	0.7179	0.16
pol	A1	12	0.968	0.4894	1.8045	0.0232	0.7861	0.152315
pol	A1	76	0.7384	0.4032	1.4431	0.0175	0.6511	0.132288
pol	A1	91	0.6743	0.2757	1.2789	0.0158	0.4308	0.125698
pol	A1	17	0.6951	0.2489	1.3302	0.0139	0.5862	0.117898
pol	A1	61	0.8894	0.4115	1.4655	0.0125	0.5155	0.111803
pol	A1	20	0.9506	0.4793	1.6307	0.0071	0.3829	0.0842615
pol	A1	77	0.7478	0.2107	1.37	0.0049	0.2344	0.07
pol	A1	49	0.8819	0.5842	1.5104	0.0018	0.1817	0.0424264
pol	A1	23	0.886	0.384	1.5428	0.0003	0.0981	0.0173205
pol	A6	20	2.1671	1.9285	2.5819	0.59	2.7813	0.768115
pol	A6	84	2.1037	1.7718	2.6772	0.5857	3.1089	0.76531
pol	A6	57	2.1282	1.789	2.72	0.5833	2.912	0.763741
pol	A6	82	2.5898	2.2918	2.995	0.5748	3.012	0.758156
pol	A6	77	2.4633	2.1935	2.9974	0.5683	3.5107	0.753857
pol	A6	90	2.482	2.1441	2.9873	0.5657	2.9016	0.75213
pol	A6	19	2.4507	2.1195	2.9063	0.5521	3.3442	0.743034
pol	A6	15	2.3834	2.1333	2.8217	0.5511	2.8655	0.742361
pol	A6	86	2.6329	2.2925	3.2846	0.543	3.0986	0.736885
pol	A6	35	2.2781	2.0213	2.6548	0.5423	3.2274	0.73641
pol	A6	88	2.2606	2.0428	2.7558	0.5404	2.8089	0.735119
pol	A6	7	2.3295	2.0061	2.935	0.5391	3.334	0.734234
pol	A6	41	2.6806	2.367	3.1642	0.5362	3.1676	0.732257
pol	A6	31	2.384	1.9677	2.8461	0.534	2.7826	0.730753
pol	A6	47	2.4662	2.1775	2.8496	0.5336	2.8763	0.730479
pol	A6	62	2.6639	2.2713	3.1879	0.5314	2.923	0.728972
pol	A6	66	2.8911	2.4786	3.3582	0.5291	3.2572	0.727393
pol	A6	52	2.3008	1.9915	2.9232	0.5204	2.8798	0.721388
pol	A6	13	2.231	1.8609	2.7448	0.5163	3.0601	0.71854
pol	A6	4	2.4436	2.0564	3.0313	0.5117	2.9333	0.715332
pol	A6	37	2.5952	2.1926	3.1201	0.5037	3.0754	0.709718
pol	A6	29	2.0937	1.7513	2.4417	0.5029	2.6058	0.709154
pol	A6	8	2.1736	1.9084	2.7538	0.4929	2.6266	0.702068
pol	A6	14	2.3467	2.1676	2.9323	0.4917	2.8468	0.701213
pol	A6	53	2.1975	1.9101	2.7555	0.4916	2.8881	0.701142
pol	A6	64	2.5763	2.1964	3.1467	0.4896	2.9909	0.699714
pol	A6	76	2.6263	2.2803	3.1284	0.4888	3.1373	0.699142
pol	A6	54	2.4675	2.1892	2.9896	0.4864	3.5639	0.697424
pol	A6	11	1.9974	1.6553	2.6527	0.4822	2.4781	0.694406
pol	A6	9	2.0311	1.7093	2.5519	0.4767	2.4444	0.690435
pol	A6	99	2.0126	1.7432	2.4412	0.4748	2.3851	0.689057
pol	A6	87	2.4694	2.1069	3.163	0.4739	2.7653	0.688404
pol	A6	16	2.5967	2.2967	3.2248	0.4705	3.2363	0.68593
pol	A6	92	1.8049	1.5805	2.2604	0.4644	2.3415	0.681469
pol	A6	61	2.2629	1.9356	2.8163	0.4572	2.6487	0.676166
pol	A6	25	2.0988	1.8646	2.5974	0.4567	2.4907	0.675796
pol	A6	95	1.9846	1.7164	2.4517	0.4532	2.5405	0.673201
pol	A6	60	2.4291	2.1211	2.8059	0.4501	3.0085	0.670895
pol	A6	44	2.0874	1.821	2.4817	0.4421	2.2801	0.664906
pol	A6	93	1.9809	1.6482	2.3876	0.4396	2.3788	0.663023
pol	A6	69	2.4783	2.1411	2.9749	0.4349	2.6618	0.659469
pol	A6	70	2.4471	2.0698	3.0469	0.4311	2.8711	0.656582
pol	A6	40	1.9965	1.6476	2.4855	0.4294	2.5363	0.655286
pol	A6	21	2.523	2.1585	2.9002	0.4286	2.9711	0.654675
pol	A6	73	2.1766	1.9184	2.6572	0.4284	2.2338	0.654523
pol	A6	85	2.3189	2.0279	2.76	0.4242	2.7149	0.651306
pol	A6	63	1.6781	1.3952	2.0836	0.423	2.2436	0.650385
pol	A6	3	1.7743	1.4706	2.2826	0.4098	2.3568	0.640156
pol	A6	12	2.3771	2.0511	3.023	0.4092	3.0408	0.639687
pol	A6	79	2.1651	1.9066	2.701	0.409	2.5015	0.639531
pol	A6	91	2.3205	2.0809	2.7006	0.405	2.638	0.636396
pol	A6	81	2.2087	1.963	2.7115	0.3941	2.8752	0.627774
pol	A6	80	2.2265	1.8244	2.7957	0.386	2.5929	0.621289
pol	A6	33	2.2242	1.9542	2.7752	0.3843	3.1306	0.619919
pol	A6	27	2.3894	1.9543	2.8927	0.3837	2.8174	0.619435
pol	A6	65	2.1178	1.8915	2.4899	0.3803	2.5021	0.616685
pol	A6	71	2.1229	1.7341	2.6003	0.3727	2.2808	0.610492
pol	A6	23	2.22	1.9467	2.7915	0.3697	2.3416	0.60803
pol	A6	24	2.2347	1.9448	2.7502	0.3671	2.8287	0.605888
pol	A6	75	2.1796	1.8871	2.6807	0.3627	3.0007	0.602246
pol	A6	49	2.266	1.9878	2.6498	0.3563	2.9409	0.596909
pol	A6	67	2.0308	1.8105	2.3834	0.3481	2.2321	0.59
pol	A6	89	2.1253	1.7889	2.7652	0.3453	3.2797	0.587622
pol	A6	28	2.491	2.2114	3.0768	0.3419	2.6201	0.584722
pol	A6	18	2.0069	1.7536	2.4846	0.341	2.0809	0.583952
pol	A6	74	2.2075	1.9106	2.6429	0.3387	2.5219	0.581979
pol	A6	46	2.0282	1.7558	2.5616	0.3298	2.8271	0.574282
pol	A6	22	1.8602	1.528	2.344	0.3206	2.0998	0.566216
pol	A6	39	2.0216	1.7265	2.6282	0.3125	2.5781	0.559017
pol	A6	26	2.4187	2.0095	2.8841	0.3114	2.7637	0.558032
pol	A6	30	1.9601	1.6927	2.5018	0.3076	2.0581	0.554617
pol	A6	83	2.1407	1.9027	2.5527	0.3068	2.4277	0.553895
pol	A6	38	1.9244	1.6993	2.395	0.306	2.7268	0.553173
pol	A6	94	2.5711	2.2796	3.1819	0.3039	2.5931	0.551271
pol	A6	98	1.8115	1.4463	2.428	0.3039	2.2518	0.551271
pol	A6	34	1.9882	1.6925	2.3903	0.3033	2.3697	0.550727
pol	A6	55	2.2769	2.0344	2.7246	0.3009	2.4701	0.548544
pol	A6	5	2.2941	1.9698	2.7579	0.3002	2.6638	0.547905
pol	A6	78	2.1913	1.9593	2.6167	0.2981	2.5257	0.545985
pol	A6	1	2.0032	1.699	2.5145	0.2878	2.1842	0.53647
pol	A6	6	1.6479	1.4015	2.2256	0.2684	1.9329	0.518073
pol	A6	72	1.5599	1.2385	1.935	0.2681	2.1443	0.517784
pol	A6	17	1.9024	1.5521	2.3786	0.258	1.6722	0.507937
pol	A6	32	1.7954	1.4369	2.2201	0.2506	2.0387	0.5006
pol	A6	58	2.1718	1.8964	2.7023	0.2481	2.0255	0.498096
pol	A6	50	1.8834	1.5636	2.2176	0.2449	1.8256	0.494874
pol	A6	36	1.923	1.5264	2.4841	0.243	2.1086	0.49295
pol	A6	48	1.8795	1.6297	2.3432	0.2306	1.7589	0.480208
pol	A6	2	1.6804	1.3916	2.219	0.2213	1.7925	0.470425
pol	A6	45	1.8082	1.5566	2.3108	0.2178	2.1401	0.46669
pol	A6	10	1.9609	1.6924	2.4459	0.1939	1.9188	0.440341
pol	A6	51	2.0853	1.7775	2.6195	0.1902	2.1494	0.436119
pol	A6	97	2.2042	1.8495	2.7551	0.1699	2.1823	0.412189
pol	A6	68	2.1836	1.7294	2.7681	0.168	1.8767	0.409878
pol	A6	100	1.9989	1.7865	2.4345	0.1621	1.752	0.402616
pol	A6	42	1.7546	1.5147	2.2159	0.1488	1.357	0.385746
pol	A6	43	2.3705	1.9756	2.9695	0.1466	2.341	0.382884
pol	A6	59	1.7061	1.4515	2.1674	0.134	1.5666	0.36606
pol	A6	96	1.7178	1.3644	2.1904	0.1288	1.344	0.358887
pol	A6	56	1.6638	1.3436	2.1558	0.0907	1.2249	0.301164
pol	B	65	1.2145	0.9419	1.6667	0.5714	1.4047	0.75591
pol	B	44	1.2854	1.0318	1.7164	0.5369	1.2513	0.732735
pol	B	82	1.2481	1.0013	1.6726	0.5091	1.2591	0.713512
pol	B	55	1.165	0.8881	1.4855	0.4984	1.2523	0.705975
pol	B	43	1.2252	1.0195	1.6091	0.4817	1.2308	0.694046
pol	B	89	1.0973	0.8827	1.3813	0.4723	1.178	0.687241
pol	B	17	1.2177	0.9131	1.5604	0.4714	1.3068	0.686586
pol	B	23	1.298	1.0496	1.7164	0.4414	1.3711	0.664379
pol	B	52	1.0166	0.8263	1.421	0.4221	1.0906	0.649692
pol	B	73	1.3584	1.0279	1.7301	0.422	1.309	0.649615
pol	B	92	1.1486	0.9542	1.475	0.4218	1.1387	0.649461
pol	B	10	1.0878	0.8206	1.4244	0.4204	1.0796	0.648383
pol	B	8	1.2213	0.9508	1.6059	0.4129	1.1614	0.642573
pol	B	58	1.5317	1.2221	1.9057	0.4114	1.4105	0.641405
pol	B	54	1.1047	0.8537	1.4708	0.4087	1.1582	0.639296
pol	B	31	1.0238	0.8156	1.3959	0.4048	1.1068	0.636239
pol	B	37	1.0771	0.8311	1.4624	0.4028	1.0894	0.634665
pol	B	16	1.0581	0.894	1.4373	0.3989	1.0688	0.631585
pol	B	13	1.1758	0.9244	1.5416	0.396	1.1511	0.629285
pol	B	90	1.1043	0.8722	1.4624	0.3939	1.1716	0.627615
pol	B	51	1.1916	1.0057	1.6363	0.3937	1.0735	0.627455
pol	B	83	1.2137	1.0147	1.5986	0.3923	1.1534	0.626339
pol	B	1	1.2598	1.0877	1.6373	0.3911	1.1058	0.62538
pol	B	36	0.9249	0.7468	1.2505	0.3898	0.9604	0.62434
pol	B	42	1.2298	1.0298	1.6039	0.3884	1.3025	0.623217
pol	B	79	1.2174	0.9798	1.527	0.3808	1.1362	0.61709
pol	B	57	1.1231	0.8899	1.5105	0.3803	1.1065	0.616685
pol	B	41	1.1637	0.9318	1.5615	0.3743	1.2097	0.611801
pol	B	40	1.0608	0.6417	1.5733	0.3735	1.278	0.611146
pol	B	4	1.1457	0.8919	1.5481	0.3723	1.2003	0.610164
pol	B	80	1.306	1.0276	1.6594	0.3717	1.2197	0.609672
pol	B	49	1.0901	0.8734	1.4684	0.3667	0.977	0.605558
pol	B	53	1.0496	0.8559	1.4375	0.3665	1.0444	0.605392
pol	B	50	1.1292	0.8667	1.5859	0.3664	1.1503	0.60531
pol	B	25	0.9317	0.699	1.3302	0.3643	1.0373	0.603573
pol	B	32	1.0307	0.8809	1.3657	0.3594	1.0477	0.5995
pol	B	66	1.391	1.1828	1.7194	0.3594	1.3478	0.5995
pol	B	39	0.9509	0.7437	1.3035	0.35	0.9003	0.591608
pol	B	71	1.0606	0.7049	1.4585	0.3479	1.1502	0.58983
pol	B	56	1.0957	0.8617	1.535	0.3478	1.2158	0.589746
pol	B	20	1.217	0.9417	1.6202	0.3452	1.2633	0.587537
pol	B	85	1.0591	0.7951	1.4245	0.3402	1.079	0.583267
pol	B	24	1.079	0.8496	1.4922	0.3396	1.0767	0.582752
pol	B	12	1.076	0.8233	1.3451	0.3394	1.0953	0.58258
pol	B	94	0.9355	0.7234	1.2304	0.3352	0.875	0.578965
pol	B	98	1.1248	0.9245	1.5618	0.3336	1.1556	0.577581
pol	B	45	1.1351	0.9595	1.6401	0.3321	1.1098	0.576281
pol	B	22	0.8948	0.7011	1.2358	0.3205	0.9791	0.566127
pol	B	28	1.129	0.8654	1.5257	0.3168	1.1203	0.56285
pol	B	69	1.0614	0.8398	1.4726	0.311	1.0431	0.557674
pol	B	48	1.1128	0.8815	1.455	0.3109	1.0405	0.557584
pol	B	70	0.9747	0.749	1.2927	0.309	0.9528	0.555878
pol	B	18	1.2025	1.0272	1.5833	0.3085	1.1111	0.555428
pol	B	47	1.1728	0.9476	1.4808	0.3081	1.2122	0.555068
pol	B	7	0.9512	0.6981	1.4041	0.3046	0.9134	0.551906
pol	B	38	0.9301	0.6622	1.2888	0.2948	1.0227	0.542955
pol	B	99	1.1441	0.9127	1.4077	0.291	0.9828	0.539444
pol	B	95	0.9986	0.7542	1.4266	0.2866	0.9721	0.53535
pol	B	96	1.0406	0.7761	1.4964	0.2865	1.0476	0.535257
pol	B	3	1.1416	0.9516	1.4981	0.2855	1.1475	0.534322
pol	B	77	1.0905	0.9039	1.4523	0.2831	0.9592	0.532071
pol	B	15	0.9958	0.8143	1.3808	0.2828	0.9641	0.531789
pol	B	19	1.1753	0.9888	1.588	0.2796	1.1364	0.528772
pol	B	30	0.9239	0.7224	1.2847	0.2699	0.9339	0.519519
pol	B	88	0.9763	0.7143	1.4172	0.2675	0.905	0.517204
pol	B	5	0.9691	0.7846	1.3111	0.2667	0.9996	0.51643
pol	B	2	1.3451	1.119	1.7176	0.2641	1.2431	0.513907
pol	B	81	0.9932	0.796	1.4789	0.2563	0.9663	0.506261
pol	B	59	1.1544	0.9301	1.5453	0.2475	0.8704	0.497494
pol	B	14	1.1396	0.948	1.5353	0.2473	1.1023	0.497293
pol	B	100	0.8176	0.5821	1.1887	0.2473	0.8302	0.497293
pol	B	11	1.1655	0.9045	1.6012	0.2471	1.0538	0.497092
pol	B	61	0.9177	0.7159	1.2669	0.2456	0.7896	0.49558
pol	B	60	1.1834	0.9857	1.6041	0.2444	1.1115	0.494368
pol	B	46	1.1636	0.9187	1.4738	0.2418	1.092	0.491732
pol	B	29	1.1921	0.9327	1.6187	0.2384	1.2451	0.488262
pol	B	72	0.9776	0.7552	1.3379	0.2373	1.0409	0.487134
pol	B	91	0.9018	0.7209	1.419	0.2308	0.8686	0.480416
pol	B	35	0.9455	0.7581	1.2565	0.2278	0.9005	0.477284
pol	B	62	0.9148	0.697	1.2776	0.222	0.9473	0.471169
pol	B	67	0.9268	0.7267	1.2635	0.2205	0.9875	0.469574
pol	B	64	1.1309	0.8709	1.6325	0.2179	0.9835	0.466798
pol	B	75	1.0641	0.9006	1.4443	0.2162	1.0594	0.464973
pol	B	26	1.1368	0.8825	1.5976	0.2129	0.9994	0.461411
pol	B	9	0.9308	0.819	1.3509	0.2111	0.9231	0.459456
pol	B	84	0.8738	0.5804	1.2457	0.2087	0.7833	0.456837
pol	B	21	1.1713	0.9013	1.5754	0.2071	1.1038	0.455082
pol	B	63	0.9932	0.6718	1.4015	0.201	0.8431	0.44833
pol	B	97	1.1343	0.8618	1.4785	0.1939	0.8985	0.440341
pol	B	78	0.9239	0.6999	1.3349	0.1906	0.7917	0.436578
pol	B	74	0.935	0.7357	1.2658	0.1886	0.791	0.434281
pol	B	93	0.9089	0.6513	1.2441	0.1846	0.8088	0.429651
pol	B	87	0.9156	0.645	1.2766	0.1802	0.8676	0.4245
pol	B	76	1.0231	0.7993	1.4169	0.1667	0.8976	0.408289
pol	B	68	0.8059	0.6247	1.1521	0.1534	0.6606	0.391663
pol	B	34	0.6889	0.352	1.1064	0.1476	0.6345	0.384187
pol	B	86	0.9018	0.705	1.1847	0.1366	0.7753	0.369594
pol	B	33	0.9085	0.6951	1.2695	0.1183	0.7111	0.343948
pol	B	27	0.9782	0.7667	1.3318	0.09	0.7691	0.3
pol	B	6	0.8868	0.6594	1.2238	0.0833	0.6462	0.288617
pol	C	40	1.4148	1.0732	2.0032	0.4551	1.4706	0.674611
pol	C	81	1.438	1.1613	1.9744	0.4529	1.4367	0.672978
pol	C	94	1.39	1.0735	1.7817	0.4512	1.6454	0.671714
pol	C	71	1.6458	1.2296	2.3498	0.4286	1.7345	0.654675
pol	C	97	1.7473	1.4343	2.3313	0.4178	1.8165	0.646375
pol	C	10	1.3922	1.1398	1.9219	0.3965	1.3677	0.629682
pol	C	53	1.6108	1.2442	2.2059	0.396	1.8631	0.629285
pol	C	86	1.141	0.7373	1.7478	0.3953	1.3379	0.628729
pol	C	92	1.5888	1.166	2.1408	0.3804	1.7311	0.616766
pol	C	7	1.3794	1.1184	2.136	0.3799	1.4575	0.61636
pol	C	54	1.2477	1.019	1.8533	0.3791	1.3583	0.615711
pol	C	2	1.5045	1.2078	2.2337	0.3741	1.6943	0.611637
pol	C	55	1.5514	1.2407	2.1027	0.3674	1.811	0.606135
pol	C	5	1.3404	0.9242	1.9121	0.3658	1.5603	0.604814
pol	C	75	1.2825	0.9668	1.7685	0.3643	1.2475	0.603573
pol	C	62	1.6607	1.3571	2.2645	0.3641	1.8059	0.603407
pol	C	74	1.1193	0.8631	1.7948	0.3587	1.5175	0.598916
pol	C	36	1.4896	1.1426	1.9893	0.3576	1.6033	0.597997
pol	C	16	1.2791	0.7802	1.8393	0.3506	1.304	0.592115
pol	C	30	1.0448	0.834	1.5757	0.3505	1.2149	0.59203
pol	C	13	1.3002	1.0594	1.805	0.3377	1.4622	0.58112
pol	C	98	1.1051	0.7087	1.6432	0.3312	1.3373	0.5755
pol	C	28	1.4325	1.0993	2.2765	0.3309	1.5648	0.575239
pol	C	72	1.1607	0.8577	1.6876	0.3298	1.3388	0.574282
pol	C	68	1.4729	0.9879	2.0418	0.3285	1.5044	0.573149
pol	C	65	1.3166	0.9371	1.8295	0.3284	1.6975	0.573062
pol	C	64	1.3691	0.9299	1.8431	0.3274	1.3934	0.572189
pol	C	4	1.3472	1.1374	1.9232	0.3238	1.4431	0.569034
pol	C	60	1.2956	0.9556	1.8633	0.3222	1.4972	0.567627
pol	C	44	1.0941	0.7502	1.6282	0.3211	1.2885	0.566657
pol	C	80	1.4098	1.0646	1.9781	0.312	1.5699	0.55857
pol	C	25	1.3408	0.9258	1.8784	0.3095	1.5325	0.556327
pol	C	3	1.326	1.0369	1.9574	0.3053	1.3027	0.55254
pol	C	99	1.2723	0.9514	1.8909	0.3004	1.4907	0.548088
pol	C	52	1.4272	1.0469	1.938	0.2996	1.3592	0.547357
pol	C	51	1.2496	0.8177	1.8327	0.2966	1.3039	0.54461
pol	C	57	1.4516	1.1702	2.1849	0.2939	1.4091	0.542125
pol	C	48	1.1421	0.6581	1.701	0.2919	1.3962	0.540278
pol	C	39	0.9997	0.7751	1.6025	0.2824	1.0967	0.531413
pol	C	91	1.262	0.9729	1.737	0.2819	1.4001	0.530943
pol	C	87	1.1445	0.7439	1.7467	0.2777	1.352	0.526972
pol	C	37	1.186	0.9243	1.8124	0.277	1.1681	0.526308
pol	C	26	1.3866	1.1345	1.9992	0.2748	1.3167	0.524214
pol	C	21	1.1896	0.7856	1.7933	0.2691	1.2304	0.518748
pol	C	20	1.1743	0.9039	1.8336	0.2655	1.1809	0.515267
pol	C	73	1.2742	0.9979	1.903	0.2653	1.3297	0.515073
pol	C	15	1.0671	0.7241	1.5592	0.2597	1.2806	0.509608
pol	C	42	1.0531	0.6214	1.5715	0.2588	1.2447	0.508724
pol	C	49	1.0304	0.6964	1.5836	0.2551	1.239	0.505074
pol	C	31	1.176	0.8052	1.8099	0.2538	1.3296	0.503786
pol	C	43	1.209	0.8453	1.7375	0.2492	1.1632	0.499199
pol	C	19	1.3633	1.0355	1.9092	0.2476	1.5057	0.497594
pol	C	34	1.2889	0.9621	1.8463	0.2471	1.3102	0.497092
pol	C	47	1.3752	1.0752	1.7859	0.2465	1.1668	0.496488
pol	C	77	1.1704	0.8663	1.7455	0.2452	1.0385	0.495177
pol	C	12	1.2192	0.8091	1.835	0.2445	0.9773	0.494469
pol	C	66	1.098	0.7395	1.7026	0.2418	1.0227	0.491732
pol	C	84	1.3992	1.0675	1.9283	0.2415	1.2103	0.491426
pol	C	14	1.136	0.7353	1.7475	0.2411	1.2052	0.491019
pol	C	33	1.3571	0.9707	1.9131	0.2393	1.5964	0.489183
pol	C	8	1.0759	0.7417	1.653	0.2387	1.1123	0.488569
pol	C	63	1.1545	0.8117	1.847	0.2375	1.4199	0.48734
pol	C	41	1.2288	0.8479	1.7766	0.2361	1.3441	0.485901
pol	C	58	1.2863	0.9332	1.6593	0.2355	1.1603	0.485283
pol	C	1	1.227	0.8293	1.8614	0.2324	1.1527	0.482079
pol	C	79	0.9978	0.7507	1.55	0.2319	1.0228	0.48156
pol	C	17	1.0724	0.75	1.5701	0.2262	1.1748	0.475605
pol	C	69	1.1253	0.8408	1.6921	0.2175	1.2625	0.466369
pol	C	6	1.0851	0.7329	1.6374	0.2102	1.0928	0.458476
pol	C	100	0.9307	0.437	1.406	0.2069	1.0565	0.454863
pol	C	93	1.3373	0.9267	1.8575	0.2068	1.0614	0.454753
pol	C	88	1.2436	0.8165	1.6435	0.1998	0.9731	0.44699
pol	C	22	1.2059	0.8966	1.8414	0.1936	1.0401	0.44
pol	C	56	0.811	0.3785	1.3121	0.1917	1.085	0.437836
pol	C	89	1.1928	0.8941	1.677	0.1869	0.998	0.432319
pol	C	78	1.2625	0.9204	1.7648	0.1845	1.1148	0.429535
pol	C	46	1.3597	0.9292	1.9805	0.1824	1.2684	0.427083
pol	C	29	1.008	0.7133	1.566	0.182	1.0008	0.426615
pol	C	9	0.9113	0.6384	1.3394	0.1746	0.9439	0.417852
pol	C	27	1.0306	0.518	1.7736	0.16	0.9264	0.4
pol	C	70	1.3592	1.0483	1.9493	0.1582	1.2479	0.397744
pol	C	23	0.7672	0.4619	1.0985	0.1507	0.6705	0.388201
pol	C	24	0.9346	0.6604	1.3844	0.1482	0.8457	0.384968
pol	C	83	1.1045	0.7272	1.6071	0.1477	0.9417	0.384318
pol	C	38	0.9837	0.6863	1.4589	0.1437	1.2359	0.379078
pol	C	85	1.2294	0.9368	1.7805	0.135	0.8992	0.367423
pol	C	76	1.23	0.8304	1.8351	0.1342	1.0054	0.366333
pol	C	90	0.8883	0.4846	1.3564	0.1317	0.7314	0.362905
pol	C	35	0.9527	0.5687	1.5395	0.1283	0.8875	0.35819
pol	C	32	1.1391	0.8765	1.6462	0.1249	0.9369	0.353412
pol	C	18	0.9318	0.5811	1.5446	0.1227	0.7497	0.350286
pol	C	96	1.0263	0.6256	1.7692	0.1214	0.8092	0.348425
pol	C	82	1.1259	0.8064	1.6662	0.115	0.8387	0.339116
pol	C	50	0.7254	0.4071	1.3046	0.103	0.6686	0.320936
pol	C	67	0.8385	0.4703	1.3126	0.097	0.7654	0.311448
pol	C	45	0.9564	0.5202	1.5242	0.0969	0.8782	0.311288
pol	C	61	0.9204	0.5738	1.5459	0.0934	0.7685	0.305614
pol	C	11	1.1271	0.7712	1.8579	0.0832	0.7342	0.288444
pol	C	95	0.8691	0.5424	1.3387	0.0702	0.7645	0.264953
pol	C	59	0.7164	0.4391	1.1431	0.0438	0.4937	0.209284
pol	D	27	1.1914	0.8689	1.9373	0.4343	1.8515	0.659014
pol	D	60	1.1279	0.7058	1.73	0.4301	1.5072	0.65582
pol	D	67	1.1108	0.7738	1.9618	0.4283	1.755	0.654446
pol	D	37	1.2614	0.9237	1.8923	0.4205	1.8749	0.64846
pol	D	89	1.3388	0.802	2.1378	0.4202	1.9765	0.648228
pol	D	24	1.1008	0.861	1.6859	0.4187	1.5458	0.64707
pol	D	91	0.8789	0.4899	1.4676	0.413	1.6256	0.642651
pol	D	76	1.028	0.6327	1.8528	0.4091	1.4355	0.639609
pol	D	82	1.0779	0.5776	1.6744	0.4066	1.691	0.637652
pol	D	93	0.9699	0.6128	1.6117	0.4011	1.6698	0.633325
pol	D	75	1.2158	0.8627	1.902	0.3955	1.2682	0.628888
pol	D	73	0.9753	0.6858	1.6212	0.3876	1.43	0.622575
pol	D	5	1.0364	0.7359	1.8778	0.3819	1.4939	0.617981
pol	D	36	1.2047	0.8268	1.8149	0.3658	1.404	0.604814
pol	D	59	0.9207	0.4879	1.603	0.361	1.7469	0.600833
pol	D	84	0.9579	0.5964	1.6028	0.3528	1.7351	0.59397
pol	D	15	0.9112	0.4349	1.6382	0.3509	1.3728	0.592368
pol	D	20	0.913	0.5572	1.4556	0.3482	1.5203	0.590085
pol	D	71	1.1034	0.763	1.7654	0.3468	1.6393	0.588897
pol	D	43	0.9216	0.5014	1.5019	0.3372	1.629	0.580689
pol	D	98	0.9589	0.605	1.7754	0.3334	1.5071	0.577408
pol	D	61	0.9648	0.6331	1.6118	0.3193	1.3444	0.565066
pol	D	2	0.9007	0.4988	1.4043	0.3192	1.3107	0.564978
pol	D	94	1.2441	0.8437	1.8913	0.3109	1.6446	0.557584
pol	D	97	0.9184	0.4772	1.58	0.3094	1.6243	0.556237
pol	D	57	1.0194	0.4985	1.6145	0.3074	1.3539	0.554437
pol	D	72	1.0773	0.665	1.6805	0.3063	1.5665	0.553444
pol	D	32	1.1996	0.91	1.7539	0.3041	1.3657	0.551453
pol	D	46	0.8361	0.4283	1.512	0.2972	1.4844	0.545161
pol	D	99	0.9484	0.4115	1.511	0.2916	1.4099	0.54
pol	D	12	1.061	0.7391	1.6179	0.2885	1.374	0.537122
pol	D	7	1.1377	0.7037	1.7355	0.2878	1.469	0.53647
pol	D	83	0.8673	0.484	1.4145	0.2873	1.2038	0.536004
pol	D	26	0.6182	0.1575	1.2834	0.2867	1.5172	0.535444
pol	D	80	0.9266	0.5275	1.5227	0.2862	1.1903	0.534977
pol	D	87	0.9532	0.4536	1.56	0.2844	1.3086	0.533292
pol	D	77	1.0199	0.6509	1.7443	0.2825	1.1805	0.531507
pol	D	78	0.734	0.3616	1.269	0.2785	1.2119	0.527731
pol	D	21	0.9834	0.5459	1.5607	0.2783	1.6126	0.527541
pol	D	70	0.7926	0.4931	1.33	0.2748	1.5167	0.524214
pol	D	9	1.014	0.5465	1.5815	0.263	1.2248	0.512835
pol	D	10	0.7615	0.4278	1.3071	0.262	1.2426	0.511859
pol	D	34	0.8282	0.4546	1.4493	0.2549	1.2108	0.504876
pol	D	45	0.9475	0.6085	1.6461	0.2515	1.2279	0.501498
pol	D	92	1.026	0.5212	1.6057	0.2404	1.0662	0.490306
pol	D	40	0.964	0.6024	1.5452	0.2375	1.6705	0.48734
pol	D	41	0.9	0.5515	1.5467	0.211	1.4995	0.459347
pol	D	85	0.848	0.6147	1.5225	0.1978	0.8585	0.444747
pol	D	42	0.6971	0.2434	1.238	0.1838	1.1528	0.428719
pol	D	1	0.8721	0.5903	1.4368	0.1645	0.8395	0.405586
pol	D	30	0.9194	0.4387	1.7078	0.157	0.8232	0.396232
pol	D	22	0.8701	0.3764	1.5366	0.1546	0.9452	0.393192
pol	D	56	0.85	0.4609	1.5396	0.0968	0.7782	0.311127
pol	D	63	0.8369	0.234	1.397	0.091	0.7074	0.301662
pol	D	17	0.7789	0.3281	1.4133	0.0874	0.8166	0.295635
pol	D	52	0.9734	0.6009	1.6129	0.0705	0.533	0.265518
pol	D	68	0.7199	0.2987	1.2824	0.0532	0.5323	0.230651
pol	D	14	0.9668	0.6122	1.482	0.0531	0.554	0.230434
pol	D	18	0.8369	0.4731	1.3287	0.0459	0.488	0.214243
pol	D	54	0.5869	0.2097	1.2086	0.0455	0.4306	0.213307
pol	D	16	0.6888	0.2758	1.1744	0.0362	0.36	0.190263
pol	D	29	1.1167	0.7996	1.7302	0.025	0.3579	0.158114
pol	D	55	1.0645	0.7318	1.74	0.0155	0.2393	0.124499
pol	D	44	0.8627	0.3523	1.5021	0.0109	0.2746	0.104403
pol	D	48	0.5294	0.039	1.1811	0.0094	0.2157	0.0969536
pol	D	11	0.764	0.301	1.4225	0.0088	0.2267	0.0938083
pol	D	8	0.6686	0.2417	1.3356	0.0015	0.1101	0.0387298
pol	D	62	1.1067	0.498	1.5636	0.0005	0.0698	0.0223607
pol	D	86	0.8491	0.5085	1.4155	0.0002	0.0431	0.0141421
pol	D	23	0.7204	0.3245	1.3411	0	0.001	0
pol	F1	58	2.8107	2.5284	3.644	0.4922	3.4062	0.70157
pol	F1	62	2.7443	2.1992	3.8824	0.4366	3.3705	0.660757
pol	F1	18	2.7857	2.3594	3.7654	0.4246	3.2449	0.651613
pol	F1	59	2.5946	2.0592	3.7616	0.4141	3.5057	0.643506
pol	F1	60	2.0482	1.7129	2.857	0.4097	3.1237	0.640078
pol	F1	96	2.1574	1.767	3.1008	0.404	2.8996	0.63561
pol	F1	27	2.3018	1.8982	3.2749	0.3851	2.7347	0.620564
pol	F1	99	2.7351	2.2335	3.9804	0.3846	2.9251	0.620161
pol	F1	2	2.5986	2.3297	3.6822	0.3742	3.1319	0.611719
pol	F1	8	2.4116	2.085	3.5949	0.3637	3	0.603075
pol	F1	11	2.3724	1.8276	3.3236	0.3517	2.8441	0.593043
pol	F1	35	1.9303	1.5566	2.8371	0.3456	2.7058	0.587878
pol	F1	94	2.0368	1.5915	3.1225	0.3432	2.5949	0.585833
pol	F1	37	2.4556	2.0086	3.4429	0.3415	3.2104	0.58438
pol	F1	85	2.0877	1.5237	2.9903	0.3409	2.7215	0.583866
pol	F1	80	2.0246	1.5319	2.8479	0.3392	2.5055	0.582409
pol	F1	4	2.567	2.1902	3.5255	0.3324	2.7135	0.576541
pol	F1	90	2.2725	1.7353	3.2155	0.33	2.6663	0.574456
pol	F1	48	1.837	1.4804	2.5807	0.3279	2.777	0.572626
pol	F1	77	2.3742	1.822	3.3148	0.3248	3.107	0.569912
pol	F1	31	2.4547	2.0606	3.4028	0.3189	2.812	0.564712
pol	F1	78	2.1761	1.6282	3.0542	0.3163	2.7196	0.562406
pol	F1	10	2.1069	1.6022	2.8787	0.3158	2.5891	0.561961
pol	F1	28	2.233	1.819	3.4741	0.3134	3.4999	0.559821
pol	F1	74	2.3508	2.0692	3.2059	0.3132	2.7811	0.559643
pol	F1	56	2.5286	2.1601	3.5773	0.3108	3.3381	0.557494
pol	F1	70	2.1916	1.7616	2.9702	0.3097	3.2166	0.556507
pol	F1	69	2.1725	1.7081	3.0448	0.3072	2.754	0.554256
pol	F1	64	2.246	1.879	3.2637	0.3047	3.2921	0.551996
pol	F1	44	2.2954	1.9146	3.3144	0.3024	2.507	0.549909
pol	F1	72	1.9652	1.6575	2.8549	0.2995	2.4511	0.547266
pol	F1	34	2.5598	1.9125	3.6053	0.2992	2.7724	0.546992
pol	F1	46	2.0251	1.4786	2.9404	0.2961	2.7901	0.544151
pol	F1	20	2.2438	1.7989	3.0347	0.2935	3.3179	0.541756
pol	F1	6	1.8207	1.2808	2.7265	0.2931	2.6912	0.541387
pol	F1	88	1.9933	1.6216	2.8509	0.2928	2.3475	0.54111
pol	F1	65	2.028	1.7178	2.8041	0.292	2.5896	0.54037
pol	F1	91	2.178	1.8877	3.0067	0.2891	2.6861	0.53768
pol	F1	82	1.9246	1.5177	2.8015	0.2871	2.3341	0.535817
pol	F1	16	2.1665	1.9183	3.2189	0.2861	2.6508	0.534883
pol	F1	52	1.916	1.5476	2.7127	0.2851	2.5024	0.533948
pol	F1	42	1.7379	1.3566	2.5088	0.2842	2.5413	0.533104
pol	F1	86	2.1784	1.7905	3.2006	0.2814	2.7026	0.530471
pol	F1	38	1.7416	1.3039	2.7072	0.2805	1.8924	0.529623
pol	F1	30	2.2213	1.7934	3.1908	0.2788	2.5444	0.528015
pol	F1	45	1.7636	1.2465	2.6852	0.2783	2.48	0.527541
pol	F1	23	2.3087	1.7258	3.1853	0.2742	3.0033	0.523641
pol	F1	14	1.9891	1.5818	2.9448	0.2736	2.8434	0.523068
pol	F1	92	1.7476	1.3098	2.6693	0.2711	2.527	0.520673
pol	F1	17	1.8618	1.3612	2.8155	0.2703	2.707	0.519904
pol	F1	98	1.914	1.5261	2.6862	0.2688	2.4314	0.518459
pol	F1	15	1.6283	1.1955	2.5527	0.2649	2.1834	0.514684
pol	F1	12	2.04	1.6621	2.7618	0.2643	2.7679	0.514101
pol	F1	21	2.1264	1.4285	3.3577	0.2641	2.7041	0.513907
pol	F1	51	2.2048	1.7776	3.2853	0.2622	2.6975	0.512055
pol	F1	84	2.3265	1.9831	3.2614	0.2619	2.7042	0.511762
pol	F1	3	1.7898	1.2452	2.6649	0.2591	2.0599	0.509019
pol	F1	97	1.9196	1.4115	2.7065	0.2591	2.1966	0.509019
pol	F1	36	1.803	1.2547	2.737	0.2577	3.0037	0.507642
pol	F1	1	1.9335	1.5085	2.8359	0.2576	2.7211	0.507543
pol	F1	43	1.9498	1.4462	2.7217	0.2561	2.5711	0.506063
pol	F1	100	2.06	1.6021	3.1581	0.2553	3.0951	0.505272
pol	F1	93	1.8528	1.4003	2.9355	0.2525	2.9028	0.502494
pol	F1	13	1.6058	1.1211	2.525	0.2524	2.5009	0.502394
pol	F1	47	1.9236	1.6684	2.7414	0.2509	2.7837	0.500899
pol	F1	53	1.7615	1.329	2.5972	0.249	2.5493	0.498999
pol	F1	76	1.8485	1.5392	2.7523	0.2473	2.5309	0.497293
pol	F1	89	1.7883	1.282	2.7523	0.2445	2.3835	0.494469
pol	F1	7	2.3124	1.7072	3.1882	0.2437	2.8651	0.49366
pol	F1	95	1.67	1.1666	2.555	0.2407	2.5107	0.490612
pol	F1	66	2.0698	1.6509	2.91	0.2398	2.7998	0.489694
pol	F1	63	1.9243	1.6945	2.7997	0.2384	2.4764	0.488262
pol	F1	87	1.6689	1.4247	2.5849	0.2384	2.2452	0.488262
pol	F1	29	2.2843	1.9372	3.4752	0.2366	2.4152	0.486415
pol	F1	71	1.8801	1.5888	2.7499	0.2356	2.3151	0.485386
pol	F1	73	2.2976	1.7407	3.5308	0.2352	2.5125	0.484974
pol	F1	22	1.8716	1.4378	2.9472	0.2351	2.3897	0.484871
pol	F1	79	1.8952	1.564	2.7408	0.2342	2.727	0.483942
pol	F1	9	2.1656	1.723	3.0172	0.231	2.9524	0.480625
pol	F1	81	1.9776	1.3698	3.0434	0.2304	2.1642	0.48
pol	F1	40	1.8196	1.3555	2.7748	0.2261	2.6192	0.4755
pol	F1	83	2.0421	1.5448	3.0381	0.225	3.1222	0.474342
pol	F1	55	1.6643	1.2068	2.6321	0.2224	2.2492	0.471593
pol	F1	49	1.6346	1.1713	2.5151	0.2214	2.3633	0.470532
pol	F1	33	1.6089	1.1066	2.7806	0.2213	2.041	0.470425
pol	F1	41	1.7968	1.3831	2.8138	0.22	2.624	0.469042
pol	F1	5	2.1196	1.8023	3.1512	0.2199	2.6184	0.468935
pol	F1	50	1.4962	0.9124	2.5222	0.2193	2.1339	0.468295
pol	F1	68	1.593	1.199	2.2632	0.2179	2.4463	0.466798
pol	F1	67	2.0457	1.5289	2.7898	0.2124	2.4595	0.460869
pol	F1	57	1.7331	1.2382	2.6591	0.2079	2.2524	0.455961
pol	F1	32	1.7155	1.2569	2.6993	0.1979	2.6225	0.44486
pol	F1	25	1.6003	1.1176	2.3336	0.1975	2.3341	0.44441
pol	F1	19	2.0064	1.5126	2.8954	0.1948	2.3995	0.441362
pol	F1	61	1.8101	1.4933	2.7865	0.1893	1.9597	0.435086
pol	F1	54	1.7808	1.3066	2.6145	0.1863	2.5547	0.431625
pol	F1	75	1.8853	1.2732	2.602	0.1862	2.2688	0.431509
pol	F1	39	1.8215	1.2935	2.6731	0.1822	2.2291	0.426849
pol	F1	26	2.0213	1.6393	2.8679	0.1786	2.3479	0.422611
pol	F1	24	1.8434	1.4217	2.8353	0.1753	2.1834	0.418688
pol	G	98	1.715	1.3946	2.4494	0.5341	1.775	0.730821
pol	G	85	1.7648	1.2016	2.4308	0.5169	1.6305	0.718958
pol	G	17	2.0915	1.7551	2.922	0.5027	2.2859	0.709013
pol	G	65	1.7073	1.2865	2.4015	0.492	1.8365	0.701427
pol	G	89	2.1022	1.7083	2.9735	0.4792	2.5602	0.692243
pol	G	78	1.9153	1.5744	2.7023	0.472	2.4011	0.687023
pol	G	37	1.7028	1.394	2.4672	0.4597	1.6965	0.678012
pol	G	43	1.8519	1.3543	2.5964	0.4516	1.8697	0.672012
pol	G	70	2.0335	1.6612	3.0768	0.4483	2.4579	0.669552
pol	G	94	1.9749	1.5433	2.8486	0.4479	2.3298	0.669253
pol	G	66	1.7912	1.5002	2.7153	0.4408	1.7751	0.663928
pol	G	64	2.1961	1.807	2.8443	0.4391	2.5711	0.662646
pol	G	3	1.6297	1.3021	2.4083	0.4357	1.7287	0.660076
pol	G	73	2.1867	1.6846	2.8205	0.4309	2.3809	0.65643
pol	G	63	1.9244	1.5937	2.5466	0.4307	2.4529	0.656277
pol	G	81	1.8947	1.4414	2.7091	0.4296	1.9381	0.655439
pol	G	7	2.1588	1.7536	2.946	0.4283	2.1145	0.654446
pol	G	47	1.7101	1.3832	2.5162	0.4283	2.1881	0.654446
pol	G	18	1.9427	1.5499	2.7392	0.4235	2.1215	0.650769
pol	G	12	2.0042	1.7199	3.0994	0.4193	1.6631	0.647534
pol	G	90	1.6773	1.2255	2.4479	0.4178	1.7969	0.646375
pol	G	30	1.7771	1.4692	2.6478	0.4147	2.1258	0.643972
pol	G	69	1.886	1.5055	2.7448	0.4076	1.7621	0.638436
pol	G	79	1.6298	1.2473	2.296	0.4074	1.9643	0.638279
pol	G	21	1.9942	1.5063	2.7244	0.4064	1.9948	0.637495
pol	G	88	1.8728	1.4424	2.5968	0.4064	1.6311	0.637495
pol	G	86	1.892	1.5009	2.5223	0.4046	2.2169	0.636082
pol	G	42	1.6083	1.1754	2.3304	0.4039	1.7853	0.635531
pol	G	35	1.7173	1.341	2.5189	0.3952	1.7877	0.628649
pol	G	50	1.8819	1.5083	2.5157	0.3906	2.505	0.62498
pol	G	51	1.696	1.2772	2.4281	0.3891	2.0977	0.623779
pol	G	71	1.5324	1.2593	2.1518	0.3868	1.6744	0.621932
pol	G	23	1.7949	1.437	2.5942	0.3814	2.1893	0.617576
pol	G	72	2.075	1.6012	2.9492	0.3807	2.7321	0.617009
pol	G	2	2.2421	1.7852	2.9567	0.3796	2.3917	0.616117
pol	G	91	1.9569	1.5547	2.7744	0.3766	1.8983	0.613677
pol	G	1	1.802	1.269	2.6272	0.3764	1.8537	0.613514
pol	G	39	1.9027	1.3078	2.6411	0.376	1.7323	0.613188
pol	G	33	2.2235	1.8085	3.1969	0.3755	2.2005	0.612781
pol	G	38	1.8035	1.2187	2.5986	0.3739	2.2552	0.611474
pol	G	49	1.924	1.4724	2.5925	0.3739	2.251	0.611474
pol	G	29	1.6394	1.2052	2.3642	0.3721	1.8158	0.61
pol	G	10	1.4074	1.1125	2.1373	0.3698	1.5143	0.608112
pol	G	45	1.927	1.4501	2.5414	0.365	2.2211	0.604152
pol	G	41	1.3926	1.0381	2.1531	0.361	1.4592	0.600833
pol	G	13	1.7921	1.3663	2.7106	0.3606	1.6926	0.6005
pol	G	83	1.7021	1.288	2.5202	0.3599	1.6322	0.599917
pol	G	80	1.8519	1.3551	2.5794	0.356	1.7649	0.596657
pol	G	93	1.8002	1.4638	2.5094	0.3547	2.533	0.595567
pol	G	11	1.5803	1.1013	2.2151	0.3542	1.512	0.595147
pol	G	87	1.6056	1.1928	2.4548	0.3512	1.8826	0.592621
pol	G	75	1.5192	1.2075	2.1987	0.349	1.5736	0.590762
pol	G	28	2.0258	1.7125	2.9017	0.346	2.101	0.588218
pol	G	95	1.7594	1.2519	2.7792	0.3408	1.6508	0.583781
pol	G	52	1.8708	1.4566	2.6269	0.3393	1.7479	0.582495
pol	G	6	1.7676	1.2418	2.4412	0.3376	1.8822	0.581034
pol	G	48	1.7893	1.3533	2.4952	0.3376	1.8093	0.581034
pol	G	32	1.764	1.3852	2.4702	0.3365	1.7754	0.580086
pol	G	92	1.7342	1.4354	2.4515	0.3352	1.9419	0.578965
pol	G	22	2.3236	1.8073	3.0978	0.3335	2.5403	0.577495
pol	G	74	1.9816	1.5307	2.6849	0.33	1.7623	0.574456
pol	G	15	2.1155	1.763	2.7858	0.3205	2.0444	0.566127
pol	G	16	1.7418	1.4063	2.4351	0.318	2.108	0.563915
pol	G	67	1.5216	1.0454	2.1772	0.3165	1.467	0.562583
pol	G	4	1.5898	1.2823	2.314	0.3148	1.5891	0.56107
pol	G	26	1.7793	1.2934	2.6226	0.3145	1.6311	0.560803
pol	G	60	1.681	1.3042	2.2629	0.3133	1.7364	0.559732
pol	G	46	1.761	1.2249	2.4592	0.3118	1.6077	0.558391
pol	G	58	1.6779	1.2535	2.3547	0.3092	1.9097	0.556058
pol	G	56	1.6867	1.352	2.3704	0.3039	2.0658	0.551271
pol	G	99	1.7829	1.342	2.5917	0.2942	2.4388	0.542402
pol	G	53	1.4259	1.0918	2.2655	0.293	1.4861	0.541295
pol	G	59	1.6272	1.3109	2.3438	0.2919	1.4347	0.540278
pol	G	54	1.6722	1.3937	2.5153	0.2852	2.3285	0.534041
pol	G	97	1.6204	1.2652	2.439	0.2851	2.302	0.533948
pol	G	5	1.8093	1.3875	2.5171	0.2846	1.4606	0.533479
pol	G	77	1.5857	1.1689	2.4102	0.284	1.4485	0.532917
pol	G	8	1.7289	1.347	2.4628	0.2743	2.0771	0.523737
pol	G	82	1.6412	1.183	2.267	0.2728	1.2443	0.522303
pol	G	19	1.6546	1.2549	2.6698	0.2632	1.357	0.51303
pol	G	44	1.7859	1.3304	2.4473	0.2632	1.5563	0.51303
pol	G	25	1.7318	1.3028	2.5919	0.2602	1.95	0.510098
pol	G	14	1.168	0.8557	1.9158	0.2577	1.1664	0.507642
pol	G	40	1.6393	1.2874	2.3134	0.2439	1.8826	0.493862
pol	G	68	1.4693	1.1293	2.1809	0.2374	1.8295	0.487237
pol	G	20	1.3076	0.9383	2.0132	0.2109	1.1607	0.459239
pol	G	62	1.4929	1.1054	2.1792	0.1984	1.6895	0.445421
pol	G	9	1.6664	1.2582	2.3799	0.1414	1.6122	0.376032
pol	G	34	1.4957	1.0693	2.2047	0.1317	1.1787	0.362905
pol	G	76	1.6123	1.2481	2.3726	0.1156	1.3693	0.34
pol	G	100	1.2978	0.826	1.9707	0.088	1.2708	0.296648
pol	G	84	1.8187	1.4331	2.5478	0.0782	1.1332	0.279643
pol	G	24	1.3623	0.7998	2.1118	0.061	0.9374	0.246982
pol	G	57	1.6778	1.2435	2.4265	0.0558	0.9056	0.23622
pol	G	31	1.2953	0.8923	1.9487	0.0541	0.7023	0.232594
pol	G	36	1.6154	1.2293	2.1532	0.0419	0.9223	0.204695
pol	G	96	1.5542	1.169	2.2368	0.0408	0.9258	0.20199
pol	G	55	1.5525	1.1672	2.4235	0.035	0.7687	0.187083
pol	G	27	1.4314	1.1715	2.0253	0.0342	0.6935	0.184932
pol	G	61	1.3506	0.9057	1.9595	0.022	0.6153	0.148324
